# Supplementary material for: Polysaccharide biosynthetic pathway profiling and putative gene mining of Dendrobium moniliforme using RNA-Seq in different tissues
Source: BMC Plant Biol. 2019 Nov 27;19:521. doi: 10.1186/s12870-019-2138-7 (PMC6882186; doi:10.1186/s12870-019-2138-7)
Supplement: Supplementary file 4 — Additional file 4. Differential expression genes between Dm_R and Dm_S. [file 12870_2019_2138_MOESM4_ESM.xls]

seq_id	Dm_R3_count	Dm_R1_count	Dm_R2_count	Dm_S2_count	Dm_S1_count	Dm_S3_count	Dm_R3_fpkm	Dm_R1_fpkm	Dm_R2_fpkm	Dm_S2_fpkm	Dm_S1_fpkm	Dm_S3_fpkm	Dm_R_mean_fpkm	Dm_S_mean_fpkm	logFC(Dm_S/Dm_R)	p-value	FDR	significant	regulate	transcript	length	NR_Hit-Name	NR_Description	NR_E-Value	NR_Simil	Swissprot_Hit-Name	Swissprot_Description	Swissprot_E-Value	Swissprot_Simil	String_name	String_description	COG	KOG	NOG	GO_molecular_function	GO_biological_process	GO_cellular_component	KO/Gene_ID	KEGG_GENE	KEGG_PATHWAY	CDS	CDS_type	Pfam
c432922_g1	117	138	142	10998	15743	13273	2.27	2.584	2.397	297.324	398.9	281.241	2.42	327.42	7.02	1.48E-93	5.63E-89	yes	up	c432922_g1_i3	1914	gi|672108208|ref|XP_008783951.1|	PREDICTED: glucomannan 4-beta-mannosyltransferase 1-like [Phoenix dactylifera]	0.00E+00	82%	gi|75140112|sp|Q7PC76.1|CSLA1_ORYSJ	RecName: Full=Glucomannan 4-beta-mannosyltransferase 1; AltName: Full=Cellulose synthase-like protein A1; AltName: Full=Glucomannan-synthase 1; Short=Mannan syntha	0.00E+00	76%	_	_	_	_	_	_	_	_	K13680	CSLA	_	m.270976|c432922_g1_i3:684-1421(+)	complete	_
c454610_g3	31	32	28	2814	4295	3531	1.289	1.292	1.037	164.247	237.057	160.907	1.2	188.62	7.18	5.00E-56	2.24E-52	yes	up	c454610_g3_i1	912	gi|672108849|ref|XP_008787126.1|	PREDICTED: glucomannan 4-beta-mannosyltransferase 1-like [Phoenix dactylifera]	0.00E+00	87%	gi|172044781|sp|Q9T0L2.2|CSLAF_ARATH	RecName: Full=Probable mannan synthase 15; AltName: Full=Cellulose synthase-like protein A15; Short=AtCslA15 [Arabidopsis thaliana]	0.00E+00	78%	3702.AT4G13410.1-P	ATCSLA15; cellulose synthase/ transferase, transferring glycosyl groups; encodes a gene simi [...]	COG1215	_	_	_	_	_	K13680	CSLA	_	m.183944|c454610_g3_i1:2-730(-)	3prime_partial	PF00535.23|Glycos_transf_2|Glycosyl transferase family 2|m.183944:120-240;PF13641.3|Glyco_tranf_2_3|Glycosyltransferase like family 2|m.183944:117-240
c435245_g2	2326	3702	2916	11	5	16	48.823	74.821	53.465	0.349	0.14	0.366	59.31	0.28	-7.28	4.87E-39	9.51E-36	yes	down	c435245_g2_i5	1397	gi|672117532|ref|XP_008781956.1|	PREDICTED: heparan-alpha-glucosaminide N-acetyltransferase-like [Phoenix PREDICTED: heparan-alpha-glucosaminide N-acetyl	7.00E-37	79%	_	_	_	_	_	_	_	_	_	_	_	_	K10532	HGSNAT	path:ko00531;path:ko01100;path:ko04142	m.186530|c435245_g2_i5:801-1352(-)	complete	PF07786.9|DUF1624|Protein of unknown function (DUF1624)|m.186530:75-161
c431669_g1	9394	7792	10481	69129	59470	78775	146.55	117.651	144.542	1523.065	1217.657	1350.754	136.02	1357.16	3.32	9.38E-35	1.55E-31	yes	up	c431669_g1_i6	1033	gi|672161745|ref|XP_008800701.1|	PREDICTED: glucose-1-phosphate adenylyltransferase large subunit 1-like isoform X1 [Phoenix dactylifera]	0.00E+00	91%	gi|12644324|sp|P55230.2|GLGL2_ARATH	RecName: Full=Glucose-1-phosphate adenylyltransferase large subunit 2, chloroplastic; AltName: Full=ADP-glucose pyrophosphorylase; AltName: Full=ADP-glucose syntha	0.00E+00	88%	_	_	_	_	_	GO:0008878|glucose-1-phosphate adenylyltransferase activity;	GO:0019252|starch biosynthetic process;GO:0005978|glycogen biosynthetic process;GO:0005985|sucrose metabolic process;	GO:0009507|chloroplast;	K00975	glgC	path:ko00500;path:ko00520;path:ko01100;path:ko01110	m.52285|c431669_g1_i6:3-509(-)	3prime_partial	PF00483.20|NTP_transferase|Nucleotidyl transferase|m.52285:14-168
c448903_g4	1436	1239	1485	2	1	5	61.823	50.406	55.253	0.096	0.038	0.272	55.59	0.14	-7.88	6.80E-29	6.40E-26	yes	down	c448903_g4_i3	1118	gi|672192772|ref|XP_008775859.1|	PREDICTED: glutathione S-transferase U17-like [Phoenix dactylifera]	0.00E+00	70%	gi|75335316|sp|Q9LQ48.1|GSTUF_ARATH	RecName: Full=Glutathione S-transferase U15; Short=AtGSTU15; AltName: Full=GST class-tau member 15 [Arabidopsis thaliana]	0.00E+00	64%	_	_	_	_	_	_	_	_	K00799	GST, gst	path:ko00480;path:ko00980;path:ko00982;path:ko05204	m.113059|c448903_g4_i3:386-1084(-)	complete	PF13417.3|GST_N_3|Glutathione S-transferase, N-terminal domain|m.113059:11-83;PF02798.17|GST_N|Glutathione S-transferase, N-terminal domain|m.113059:9-81;PF13409.3|GST_N_2|Glutathione S-transferase, N-terminal domain|m.113059:17-81;PF13410.3|GST_C_2|Glutathione S-transferase, C-terminal domain|m.113059:126-200;PF00043.22|GST_C|Glutathione S-transferase, C-terminal domain|m.113059:104-205
c451899_g1	11076	13914	11196	94906	65238	80542	178.26	215.683	159.263	2141.862	1365.691	1419.539	184.13	1623	3.14	3.44E-27	2.88E-24	yes	up	c451899_g1_i2	1049	gi|356501685|ref|XP_003519654.1|	PREDICTED: glucose-1-phosphate adenylyltransferase small subunit 2, chloroplastic-like isoform 1 [Glycine max]	0.00E+00	97%	gi|1707943|sp|P52416.1|GLGS1_VICFA	RecName: Full=Glucose-1-phosphate adenylyltransferase small subunit 1, chloroplastic; AltName: Full=ADP-glucose pyrophosphorylase; AltName: Full=ADP-glucose synthas	0.00E+00	96%	_	_	_	_	_	GO:0008878|glucose-1-phosphate adenylyltransferase activity;	GO:0005985|sucrose metabolic process;GO:0048573|photoperiodism, flowering;GO:0019252|starch biosynthetic process;GO:0005978|glycogen biosynthetic process;	GO:0048046|apoplast;GO:0030931|heterotetrameric ADPG pyrophosphorylase complex;GO:0009570|chloroplast stroma;	K00975	glgC	path:ko00500;path:ko00520;path:ko01100;path:ko01110	_	_	_
c436696_g1	1096	1860	1109	10609	9400	8581	43.975	72.668	40.018	598.562	503.486	393.183	52.29	495.04	3.24	2.41E-22	1.27E-19	yes	up	c436696_g1_i3	1141	gi|672140511|ref|XP_008794061.1|	PREDICTED: putative glutamine amidotransferase YLR126C [Phoenix dactylifera]	0.00E+00	86%	gi|74676571|sp|Q12288.1|YL126_YEAST	RecName: Full=Putative glutamine amidotransferase YLR126C [Saccharomyces cerevisiae S288c]	4.00E-12	50%	15368.BRADI1G12240.1	annotation not avaliable	COG0518	KOG3179	_	_	_	_	_	_	_	m.154292|c436696_g1_i3:184-915(+)	complete	PF00117.25|GATase|Glutamine amidotransferase class-I|m.154292:60-191;PF07722.10|Peptidase_C26|Peptidase C26|m.154292:83-188
c442399_g1	6635	6865	8058	527	857	597	144.353	145.335	154.09	16.175	24.299	14.107	148.19	18.31	-3.01	1.23E-21	5.97E-19	yes	down	c442399_g1_i5	1279	gi|672158282|ref|XP_008798875.1|	PREDICTED: 10-deacetylbaccatin III 10-O-acetyltransferase-like [Phoenix dactylifera]	6.00E-42	81%	gi|75150330|sp|Q8GSM7.1|HST_TOBAC	RecName: Full=Shikimate O-hydroxycinnamoyltransferase; AltName: Full=Hydroxycinnamoyl transferase; AltName: Full=Hydroxycinnamoyl-Coenzyme A shikimate/quinate hydrox	3.00E-07	64%	_	_	_	_	_	_	_	_	_	_	_	m.118214|c442399_g1_i5:1-648(+)	5prime_partial	PF02458.12|Transferase|Transferase family|m.118214:78-203
c379159_g1	1110	1518	1240	19	10	17	16.25	21.41	16.138	0.385	0.191	0.262	17.96	0.27	-5.59	4.06E-20	1.68E-17	yes	down	c379159_g1_i2	2342	gi|590710552|ref|XP_007048860.1|	Glycerol-3-phosphate acyltransferase 1 [Theobroma cacao]	0.00E+00	80%	gi|83288231|sp|Q9SHJ5.1|GPAT1_ARATH	RecName: Full=Glycerol-3-phosphate acyltransferase 1; Short=AtGPAT1 [Arabidopsis thaliana]	0.00E+00	75%	3694.eugene3.00051090	hypothetical protein	_	_	NOG279221	GO:0090447|glycerol-3-phosphate 2-O-acyltransferase activity;	GO:0008152|metabolic process;GO:0080167|response to karrikin;GO:0048235|pollen sperm cell differentiation;	_	K13508	GPAT	path:ko00561;path:ko00564;path:ko01100;path:ko01110	m.4473|c379159_g1_i2:1541-2293(-);m.4472|c379159_g1_i2:225-1109(-)	complete;complete	PF01553.18|Acyltransferase|Acyltransferase|m.4472:95-192;PF12710.4|HAD|haloacid dehalogenase-like hydrolase|m.4473:63-223
c450167_g2	1650	1555	1919	6570	5608	6733	27.916	25.326	28.606	156.25	123.901	125.253	27.29	134.32	2.3	3.36E-16	9.12E-14	yes	up	c450167_g2_i2	1522	gi|672160150|ref|XP_008799849.1|	PREDICTED: alanine--glyoxylate aminotransferase 2 homolog 3, mitochondrial-like [Phoenix dactylifera]	0.00E+00	95%	gi|75313797|sp|Q9SR86.1|AGT23_ARATH	RecName: Full=Alanine--glyoxylate aminotransferase 2 homolog 3, mitochondrial; AltName: Full=Beta-alanine-pyruvate aminotransferase 3; Flags: Precursor [Arabidopsi	0.00E+00	89%	39947.LOC_Os05g39770.1	aminotransferase, putative, expressed	COG0160	KOG1404	_	GO:0008483|transaminase activity;GO:0030170|pyridoxal phosphate binding;	GO:0008152|metabolic process;	_	K00827	AGXT2	path:ko00250;path:ko00260;path:ko00270;path:ko00280;path:ko01100;path:ko01110	m.220346|c450167_g2_i2:601-1227(+)	complete	PF00202.18|Aminotran_3|Aminotransferase class-III|m.220346:4-158
c434057_g1	383	460	544	0	1	2	10.022	11.914	12.401	0	0.025	0.115	11.52	0.05	-6.29	1.36E-14	3.02E-12	yes	down	c434057_g1_i6	1710	gi|672114239|ref|XP_008776043.1|	PREDICTED: protein O-linked-mannose beta-1,4-N-acetylglucosaminyltransferase 2-like [Phoenix dactylifera]	0.00E+00	72%	_	_	_	_	_	_	_	_	_	_	_	_	K18207	GTDC2	_	m.6058|c434057_g1_i6:1-1572(+)	5prime_partial	PF04577.11|DUF563|Protein of unknown function (DUF563)|m.6058:241-446
c445720_g1	4	2	2	206	573	498	0.082	0.039	0.038	5.853	15.297	11.04	0.05	10.93	6.19	1.92E-14	4.18E-12	yes	up	c445720_g1_i3	1601	gi|645250154|ref|XP_008231077.1|	PREDICTED: omega-hydroxypalmitate O-feruloyl transferase-like [Prunus mume]	0.00E+00	71%	gi|75165230|sp|Q94CD1.1|HHT1_ARATH	RecName: Full=Omega-hydroxypalmitate O-feruloyl transferase; AltName: Full=Omega-hydroxyacid hydroxycinnamoyltransferase; AltName: Full=Protein ALIPHATIC SUBERIN FE	0.00E+00	65%	_	_	_	_	_	_	GO:0008152|metabolic process;	_	K15400	HHT1	path:ko00073	m.281803|c445720_g1_i3:198-1520(-)	complete	PF02458.12|Transferase|Transferase family|m.281803:26-439
c446474_g1	642	1074	751	19	8	14	18.456	31.581	19.201	0.879	0.318	0.492	23.18	0.55	-5.16	1.16E-13	2.29E-11	yes	down	c446474_g1_i4	1161	gi|672115232|ref|XP_008780075.1|	PREDICTED: glutathione S-transferase U17-like [Phoenix dactylifera]	3.00E-32	84%	gi|75334347|sp|Q9FUS9.1|GSTUI_ARATH	RecName: Full=Glutathione S-transferase U18; Short=AtGSTU18; AltName: Full=GST class-tau member 18; AltName: Full=Glutathione S-transferase 29 [Arabidopsis thalian	3.00E-22	71%	_	_	_	_	_	_	_	_	K00799	GST, gst	path:ko00480;path:ko00980;path:ko00982;path:ko05204	_	_	_
c446445_g1	107	30	54	1772	907	1438	2.251	0.568	0.932	54.452	24.999	33.854	1.21	37.09	4.83	1.53E-13	2.95E-11	yes	up	c446445_g1_i3	1641	gi|672127900|ref|XP_008787429.1|	PREDICTED: BAHD acyltransferase DCR [Phoenix dactylifera]	0.00E+00	78%	gi|75170176|sp|Q9FF86.1|DCR_ARATH	RecName: Full=BAHD acyltransferase DCR; AltName: Full=Protein DEFECTIVE IN CUTICULAR RIDGES; AltName: Full=Protein PERMEABLE LEAVES 3 [Arabidopsis thaliana]	0.00E+00	67%	_	_	_	_	_	_	GO:0008544|epidermis development;GO:0009653|anatomical structure morphogenesis;	_	_	_	_	m.83548|c446445_g1_i3:240-1640(-)	5prime_partial	PF02458.12|Transferase|Transferase family|m.83548:34-462
c442505_g2	396	92	642	0	0	0	5.392	1.214	7.684	0	0	0	4.8	0	-5.61	3.90E-12	5.93E-10	yes	down	c442505_g2_i3	2302	gi|660957532|gb|KEP45911.1|	glutamyl-tRNA(Gln) amidotransferase subunit A [Rhizoctonia solani 123E]	0.00E+00	76%	gi|74644183|sp|O59805.1|YJV7_SCHPO	RecName: Full=Putative amidase C550.07 [Schizosaccharomyces pombe 972h-]	0.00E+00	74%	104341.JGI44820	annotation not available	COG0154	KOG1212	_	GO:0003824|catalytic activity;	_	_	_	_	_	m.38648|c442505_g2_i3:1315-2154(-);m.38647|c442505_g2_i3:293-1192(-)	complete;complete	PF01425.18|Amidase|Amidase|m.38647:2-287;PF01425.18|Amidase|Amidase|m.38648:121-279
c317088_g1	101	2248	263	0	1	0	2.941	63.495	6.809	0	0.038	0	24.88	0.01	-7.78	1.31E-11	1.82E-09	yes	down	c317088_g1_i1	1183	gi|470249175|ref|XP_004358182.1|	putative glutamine amidotransferase [Dictyostelium fasciculatum]	0.00E+00	66%	_	_	_	_	_	_	_	_	_	_	_	_	K18802	DUG3	_	m.213384|c317088_g1_i1:52-1131(+)	complete	PF13230.3|GATase_4|Glutamine amidotransferases class-II|m.213384:32-160;PF13522.3|GATase_6|Glutamine amidotransferase domain|m.213384:74-156
c450412_g2	562	239	790	6	9	5	12.601	5.355	16.386	0.157	0.229	0.105	11.5	0.16	-5.46	4.03E-11	5.10E-09	yes	down	c450412_g2_i4	329	gi|573961741|ref|XP_006663026.1|	PREDICTED: UDP-glycosyltransferase 72B1-like [Oryza brachyantha]	1.00E-17	69%	gi|28380085|sp|Q9M156.1|U72B1_ARATH	RecName: Full=UDP-glycosyltransferase 72B1; AltName: Full=Arbutin synthase; AltName: Full=Probable hydroquinone glucosyltransferase [Arabidopsis thaliana]	2.00E-17	71%	_	_	_	_	_	GO:0016740|transferase activity;	_	GO:0005739|mitochondrion;	K08237	E2.4.1.218	_	_	_	_
c455627_g1	890	372	1040	2174	4292	5068	17.948	7.097	18.411	59.739	109.252	108.29	14.43	93.68	2.69	6.79E-10	6.53E-08	yes	up	c455627_g1_i4	503	gi|490263029|gb|AGL09530.1|	alanine-glyoxylate aminotransferase, partial [Xymalos monospora]	9.00E-31	97%	gi|90185106|sp|Q56YA5.2|SGAT_ARATH	RecName: Full=Serine--glyoxylate aminotransferase; AltName: Full=Alanine--glyoxylate aminotransferase; Short=AGT; AltName: Full=Asparagine aminotransferase; AltName	4.00E-29	92%	_	_	_	_	_	GO:0008483|transaminase activity;GO:0030170|pyridoxal phosphate binding;	GO:0008152|metabolic process;	_	K00830	AGXT	path:ko00250;path:ko00260;path:ko00630;path:ko00680;path:ko01100;path:ko01110;path:ko01120;path:ko01130;path:ko01200;path:ko04146	_	_	_
c589344_g1	56	1274	102	0	0	0	1.28	28.057	2.064	0	0	0	10.65	0	-6.75	1.38E-09	1.24E-07	yes	down	c589344_g1_i1	1436	gi|470261116|ref|XP_004360305.1|	acetyl-CoA C-acyltransferase [Dictyostelium fasciculatum]	0.00E+00	84%	gi|73919871|sp|Q56WD9.2|THIK2_ARATH	RecName: Full=3-ketoacyl-CoA thiolase 2, peroxisomal; AltName: Full=Acetyl-CoA acyltransferase 2; AltName: Full=Beta-ketothiolase 2; AltName: Full=Peroxisomal 3-ox	0.00E+00	76%	44689.DDBDRAFT_0167887	3-ketoacyl-CoA thiolase	COG0183	KOG1389	_	GO:0016747|transferase activity, transferring acyl groups other than amino-acyl groups;	GO:0008152|metabolic process;	_	K07513	ACAA1	path:ko00071;path:ko00280;path:ko00592;path:ko01040;path:ko01100;path:ko01110;path:ko01130;path:ko01212;path:ko03320;path:ko04146	m.269645|c589344_g1_i1:91-1359(+)	complete	PF00108.20|Thiolase_N|Thiolase, N-terminal domain|m.269645:42-292;PF02803.15|Thiolase_C|Thiolase, C-terminal domain|m.269645:301-421
c419641_g1	1802	1346	3359	197	59	171	21.416	15.389	35.244	3.252	0.916	2.208	24.34	2.08	-3.49	1.55E-09	1.38E-07	yes	down	c419641_g1_i2	2566	gi|172045719|sp|Q69L19.2|CSLC2_ORYSJ	RecName: Full=Probable xyloglucan glycosyltransferase 2; AltName: Full=Cellulose synthase-like protein C2; AltName: Full=OsCslC2 [Oryza sativa Japonica Group]	0.00E+00	81%	gi|172045719|sp|Q69L19.2|CSLC2_ORYSJ	RecName: Full=Probable xyloglucan glycosyltransferase 2; AltName: Full=Cellulose synthase-like protein C2; AltName: Full=OsCslC2 [Oryza sativa Japonica Group]	0.00E+00	81%	39947.LOC_Os09g25900.1	CSLC2 - cellulose synthase-like family C, expressed; Probable beta-1,4-glucan synthase rathe [...]	COG1215	_	_	GO:0016757|transferase activity, transferring glycosyl groups;	GO:0008152|metabolic process;	GO:0005634|nucleus;GO:0016021|integral component of membrane;GO:0005739|mitochondrion;GO:0000139|Golgi membrane;	_	_	_	m.65267|c419641_g1_i2:344-2215(-)	complete	PF13641.3|Glyco_tranf_2_3|Glycosyltransferase like family 2|m.65267:164-394;PF13632.3|Glyco_trans_2_3|Glycosyl transferase family group 2|m.65267:256-463;PF00535.23|Glycos_transf_2|Glycosyl transferase family 2|m.65267:168-327;PF13506.3|Glyco_transf_21|Glycosyl transferase family 21|m.65267:233-395
c442875_g4	1880	3473	2362	284	326	400	40.335	73.245	44.716	8.744	9.092	9.439	53.08	9.1	-2.53	2.15E-09	1.85E-07	yes	down	c442875_g4_i2	1403	gi|672207515|ref|XP_008779727.1|	PREDICTED: malonyl-coenzyme A:anthocyanin 3-O-glucoside-6''-O-malonyltransferase-like [Phoenix dactylifera]	0.00E+00	62%	gi|75150335|sp|Q8GSN8.1|3MAT_DAHPI	RecName: Full=Malonyl-coenzyme A:anthocyanin 3-O-glucoside-6''-O-malonyltransferase; Short=Dv3MaT; Short=Malonyl CoA:anthocyanin 3-O-glucoside-6''-O-malonyltransfer	1.00E-25	50%	_	_	_	_	_	_	_	_	_	_	_	m.250976|c442875_g4_i2:3-1403(+)	internal	PF02458.12|Transferase|Transferase family|m.250976:36-467
c424345_g3	746	1179	906	4630	3504	2360	10.64	15.957	11.174	91.03	63.362	36.009	12.64	62.53	2.3	3.90E-09	3.13E-07	yes	up	c424345_g3_i6	2918	gi|672127087|ref|XP_008787004.1|	PREDICTED: xyloglucan galactosyltransferase KATAMARI1 homolog [Phoenix dactylifera]	0.00E+00	83%	gi|75151723|sp|Q8H038.1|KATAM_ORYSJ	RecName: Full=Xyloglucan galactosyltransferase KATAMARI1 homolog	1.00E-43	54%	4558.Sb01g029520.1	hypothetical protein	_	KOG1021	_	_	_	_	_	_	_	m.96572|c424345_g3_i6:1073-2476(-);m.96577|c424345_g3_i6:688-1005(+)	complete;complete	PF03016.12|Exostosin|Exostosin family|m.96572:52-381
c436064_g1	7390	6899	8743	12295	21784	18528	100.233	87.802	103.801	235.946	382.052	273.822	97.3	300.08	1.62	1.02E-08	7.34E-07	yes	up	c436064_g1_i7	3327	gi|672110575|ref|XP_008796200.1|	PREDICTED: pyrophosphate--fructose 6-phosphate 1-phosphotransferase subunit alpha [Phoenix dactylifera]	0.00E+00	94%	gi|2499488|sp|Q41140.1|PFPA_RICCO	RecName: Full=Pyrophosphate--fructose 6-phosphate 1-phosphotransferase subunit alpha; Short=PFP; AltName: Full=6-phosphofructokinase, pyrophosphate dependent; AltNam	0.00E+00	93%	39947.LOC_Os06g22060.1	pyrophosphate--fructose 6-phosphate 1-phosphotransferase subunit alpha, putative, expressed	COG0205	KOG2440	_	GO:0003872|6-phosphofructokinase activity;GO:0005524|ATP binding;GO:0047334|diphosphate-fructose-6-phosphate 1-phosphotransferase activity;	GO:0006096|glycolytic process;GO:0006013|mannose metabolic process;GO:0006002|fructose 6-phosphate metabolic process;GO:0009749|response to glucose;GO:0006000|fructose metabolic process;GO:0006094|gluconeogenesis;GO:0009750|response to fructose;GO:0046835|carbohydrate phosphorylation;GO:0009744|response to sucrose;GO:0006098|pentose-phosphate shunt;GO:0006012|galactose metabolic process;GO:001597…	GO:0005945|6-phosphofructokinase complex;	K00895	E2.7.1.90, pfk	path:ko00051	m.135154|c436064_g1_i7:1654-2859(-)	complete	PF00365.17|PFK|Phosphofructokinase|m.135154:5-332
c449178_g1	709	747	738	39	26	59	16.631	16.955	15.33	1.289	0.814	1.517	16.27	1.2	-3.65	1.20E-08	8.55E-07	yes	down	c449178_g1_i2	1366	gi|672175881|ref|XP_008808008.1|	PREDICTED: UDP-glycosyltransferase 85A2-like [Phoenix dactylifera]	0.00E+00	81%	gi|75311364|sp|Q9LMF0.1|U85A5_ARATH	RecName: Full=UDP-glycosyltransferase 85A5 [Arabidopsis thaliana]	0.00E+00	74%	29760.GSVIVG00015210001	SubName: Full=Chromosome chr18 scaffold_1, whole genome shotgun sequence;	_	KOG1192	_	_	_	_	_	_	_	m.724|c449178_g1_i2:222-1364(-)	5prime_partial	PF00201.15|UDPGT|UDP-glucoronosyl and UDP-glucosyl transferase|m.724:194-336
c436760_g3	221	642	273	1	0	7	4.185	11.718	4.565	0.024	0	0.147	6.88	0.06	-5.47	1.28E-08	9.05E-07	yes	down	c436760_g3_i2	1703	gi|353242850|emb|CCA74457.1|	probable UTP-glucose-1-phosphate uridylyltransferase [Piriformospora indica DSM 11827]	0.00E+00	95%	gi|12231053|sp|P78811.2|UGPA1_SCHPO	RecName: Full=Probable UTP--glucose-1-phosphate uridylyltransferase; AltName: Full=UDP-glucose pyrophosphorylase; Short=UDPGP; Short=UGPase [Schizosaccharomyces po	0.00E+00	78%	5270.UM05584.1	hypothetical protein	COG4284	KOG2638	_	GO:0016779|nucleotidyltransferase activity;	GO:0008152|metabolic process;	_	K00963	UGP2, galU, galF	path:ko00040;path:ko00052;path:ko00500;path:ko00520;path:ko01100;path:ko01130	m.175817|c436760_g3_i2:214-1629(+);m.175819|c436760_g3_i2:28-366(-)	complete;complete	PF01704.15|UDPGP|UTP--glucose-1-phosphate uridylyltransferase|m.175817:25-436
c416815_g1	3817	4828	4462	664	136	148	77.138	95.409	79.266	18.789	3.7	3.139	84.1	8.15	-3.35	1.38E-08	9.61E-07	yes	down	c416815_g1_i3	776	gi|672168200|ref|XP_008804093.1|	PREDICTED: omega-hydroxypalmitate O-feruloyl transferase-like [Phoenix dactylifera]	0.00E+00	90%	gi|75165230|sp|Q94CD1.1|HHT1_ARATH	RecName: Full=Omega-hydroxypalmitate O-feruloyl transferase; AltName: Full=Omega-hydroxyacid hydroxycinnamoyltransferase; AltName: Full=Protein ALIPHATIC SUBERIN FE	0.00E+00	79%	_	_	_	_	_	GO:0016747|transferase activity, transferring acyl groups other than amino-acyl groups;	GO:0008152|metabolic process;	_	K15400	HHT1	path:ko00073	m.266033|c416815_g1_i3:318-776(+)	3prime_partial	PF02458.12|Transferase|Transferase family|m.266033:24-151
c446882_g1	124	79	344	0	0	0	1.325	0.813	3.243	0	0	0	1.84	0	-4.28	1.64E-08	1.12E-06	yes	down	c446882_g1_i2	2758	gi|646298690|gb|KDQ19845.1|	glycosyltransferase family 35 protein [Botryobasidium botryosum FD-172 SS1]	0.00E+00	86%	gi|166208494|sp|Q00766.3|PHS1_DICDI	RecName: Full=Glycogen phosphorylase 1; Short=GP1 [Dictyostelium discoideum]	0.00E+00	71%	5306.JGI96373	.	COG0058	KOG2099	NOG256322	_	_	_	K00688	E2.4.1.1, glgP, PYG	path:ko00500;path:ko01100;path:ko01110;path:ko04910;path:ko04922;path:ko04931	m.106678|c446882_g1_i2:119-2728(-)	complete	PF00343.17|Phosphorylase|Carbohydrate phosphorylase|m.106678:154-863
c450170_g2	3143	4396	3361	9136	7320	8433	34.425	45.365	32.458	141.279	108.973	102.618	37.43	116.74	1.64	1.79E-08	1.21E-06	yes	up	c450170_g2_i5	3134	gi|470101648|ref|XP_004287282.1|	PREDICTED: probable galactinol--sucrose galactosyltransferase 6-like [Fragaria vesca subsp. vesca]	0.00E+00	82%	gi|269969643|sp|Q8RX87.2|RFS6_ARATH	RecName: Full=Probable galactinol--sucrose galactosyltransferase 6; AltName: Full=Protein DARK INDUCIBLE 10; AltName: Full=Raffinose synthase 6 [Arabidopsis thalia	0.00E+00	87%	3694.fgenesh4_pg.C_LG_VI000475	hydrolase, hydrolyzing O-glycosyl compounds (EC:2.4.1.82)	_	_	NOG293595	_	_	_	K06617	E2.4.1.82	path:ko00052	m.51897|c450170_g2_i5:974-1348(-);m.51895|c450170_g2_i5:1389-3134(-);m.51899|c450170_g2_i5:484-816(-)	complete;5prime_partial;complete	PF05691.9|Raffinose_syn|Raffinose synthase or seed imbibition protein Sip1|m.51895:2-573;PF05691.9|Raffinose_syn|Raffinose synthase or seed imbibition protein Sip1|m.51897:4-106
c452609_g2	3778	3074	4653	7089	8463	8806	51.11	40.02	55.557	134.161	149.472	130.329	48.94	138.22	1.5	2.60E-08	1.68E-06	yes	up	c452609_g2_i3	2223	gi|672171021|ref|XP_008805585.1|	PREDICTED: pyrophosphate--fructose 6-phosphate 1-phosphotransferase subunit beta [Phoenix dactylifera]	0.00E+00	94%	gi|2499489|sp|Q41141.1|PFPB_RICCO	RecName: Full=Pyrophosphate--fructose 6-phosphate 1-phosphotransferase subunit beta; Short=PFP; AltName: Full=6-phosphofructokinase, pyrophosphate dependent; AltName	0.00E+00	91%	3694.gw1.XI.1644.1	hypothetical protein	COG0205	KOG2440	_	_	_	_	K00895	E2.7.1.90, pfk	path:ko00051	m.153540|c452609_g2_i3:263-1921(-)	complete	PF00365.17|PFK|Phosphofructokinase|m.153540:86-447
c449129_g4	1169	1247	1413	3176	3676	3010	22.941	23.622	24.536	87.272	94.54	64.641	23.75	82.08	1.79	2.95E-08	1.88E-06	yes	up	c449129_g4_i1	1623	gi|449454756|ref|XP_004145120.1|	PREDICTED: aminomethyltransferase, mitochondrial-like [Cucumis sativus]	0.00E+00	92%	gi|1707878|sp|P54260.1|GCST_SOLTU	RecName: Full=Aminomethyltransferase, mitochondrial; AltName: Full=Glycine cleavage system T protein; Short=GCVT; Flags: Precursor [Solanum tuberosum]	0.00E+00	91%	29760.GSVIVG00010970001	RecName: Full=Aminomethyltransferase; EC=2.1.2.10;; The glycine cleavage system catalyzes th [...]	COG0404	KOG2770	_	GO:0004047|aminomethyltransferase activity;GO:0008483|transaminase activity;	GO:0006546|glycine catabolic process;GO:0006566|threonine metabolic process;GO:0006563|L-serine metabolic process;GO:0046686|response to cadmium ion;GO:0032259|methylation;	GO:0016020|membrane;GO:0048046|apoplast;GO:0009534|chloroplast thylakoid;GO:0005739|mitochondrion;GO:0009941|chloroplast envelope;GO:0009570|chloroplast stroma;GO:0022626|cytosolic ribosome;	K00605	gcvT, AMT	path:ko00260;path:ko00630;path:ko00670;path:ko01100;path:ko01110;path:ko01130;path:ko01200	m.82800|c449129_g4_i1:127-1353(+)	complete	PF01571.18|GCV_T|Aminomethyltransferase folate-binding domain|m.82800:41-296;PF08669.8|GCV_T_C|Glycine cleavage T-protein C-terminal barrel domain|m.82800:305-397
c76755_g1	22	616	118	0	0	0	0.327	8.732	1.531	0	0	0	3.61	0	-5.21	7.28E-08	4.07E-06	yes	down	c76755_g1_i1	2072	gi|656269056|ref|WP_029214778.1|	amidophosphoribosyltransferase [bacterium JKG1]	0.00E+00	73%	gi|6647717|sp|Q55621.1|PUR1_SYNY3	RecName: Full=Amidophosphoribosyltransferase; Short=ATase; AltName: Full=Glutamine phosphoribosylpyrophosphate amidotransferase; Short=GPATase; Flags: Precursor [Syn	0.00E+00	65%	_	_	_	_	_	GO:0016740|transferase activity;	GO:0055086|nucleobase-containing small molecule metabolic process;GO:0044711|single-organism biosynthetic process;GO:0072522|purine-containing compound biosynthetic process;	_	K00764	purF, PPAT	path:ko00230;path:ko00250;path:ko01100;path:ko01110;path:ko01130	m.186366|c76755_g1_i1:111-2054(+)	complete	PF13537.3|GATase_7|Glutamine amidotransferase domain|m.186366:87-219;PF13522.3|GATase_6|Glutamine amidotransferase domain|m.186366:77-207;PF00156.24|Pribosyltran|Phosphoribosyl transferase domain|m.186366:304-398
c456797_g3	734	236	757	29	11	24	26.145	8.057	24.298	1.506	0.496	0.984	19.34	0.97	-4.18	1.04E-07	5.55E-06	yes	down	c456797_g3_i5	844	gi|672115234|ref|XP_008780084.1|	PREDICTED: glutathione S-transferase U17-like [Phoenix dactylifera]	1.00E-29	73%	gi|75335316|sp|Q9LQ48.1|GSTUF_ARATH	RecName: Full=Glutathione S-transferase U15; Short=AtGSTU15; AltName: Full=GST class-tau member 15 [Arabidopsis thaliana]	3.00E-18	61%	_	_	_	_	_	_	_	_	K00799	GST, gst	path:ko00480;path:ko00980;path:ko00982;path:ko05204	m.57246|c456797_g3_i5:228-587(+)	complete	PF13410.3|GST_C_2|Glutathione S-transferase, C-terminal domain|m.57246:8-82;PF00043.22|GST_C|Glutathione S-transferase, C-terminal domain|m.57246:5-85
c453858_g4	8065	9994	9708	1821	2881	2971	101.603	128.967	106.673	31.604	47.378	41.378	112.71	40.47	-1.48	1.43E-07	7.35E-06	yes	down	c453858_g4_i7	3398	gi|672122694|ref|XP_008784684.1|	PREDICTED: probable methyltransferase PMT2 [Phoenix dactylifera]	0.00E+00	86%	gi|292630860|sp|B9DFI7.2|PMT2_ARATH	RecName: Full=Probable methyltransferase PMT2 [Arabidopsis thaliana]	0.00E+00	81%	3694.eugene3.01180054	hypothetical protein	_	_	NOG229804	GO:0008168|methyltransferase activity;	GO:0032259|methylation;	_	_	_	_	m.9004|c453858_g4_i7:1258-3090(+)	complete	PF03141.13|Methyltransf_29|Putative S-adenosyl-L-methionine-dependent methyltransferase|m.9004:90-598;PF08241.9|Methyltransf_11|Methyltransferase domain|m.9004:207-301
c277875_g1	32	565	60	0	0	0	0.463	7.91	0.77	0	0	0	3.1	0	-5	1.99E-07	9.75E-06	yes	down	c277875_g1_i1	2095	gi|470449979|ref|XP_004340339.1|	N-acetyllactosaminide beta-1,3-N-acetylglucosaminyltransferase [Acanthamoeba castellanii str. Neff]	4.00E-15	61%	_	_	_	_	_	_	_	_	_	_	_	_	K09668	LARGE	_	m.32690|c277875_g1_i1:145-2001(+)	complete	PF13896.3|Glyco_transf_49|Glycosyl-transferase for dystroglycan|m.32690:264-430
c317128_g1	25	578	68	0	0	0	0.635	14.175	1.531	0	0	0	5.55	0	-5.82	2.36E-07	1.13E-05	yes	down	c317128_g1_i1	1319	gi|470247527|ref|XP_004366646.1|	putative glycophosphotransferase [Dictyostelium fasciculatum]	0.00E+00	62%	gi|75390204|sp|Q83YR8.1|WEFC_STRGN	RecName: Full=Receptor polysaccharide phosphotransferase WefC; AltName: Full=Stealth protein WefC	1.00E-14	53%	_	_	_	_	_	_	_	_	_	_	_	m.45976|c317128_g1_i1:165-1244(-)	complete	PF11380.5|Stealth_CR2|Stealth protein CR2, conserved region 2|m.45976:85-191;PF17103.2|Stealth_CR4|Stealth protein CR4, conserved region 4|m.45976:312-358;PF17102.2|Stealth_CR3|Stealth protein CR3, conserved region 3|m.45976:235-281;PF17101.2|Stealth_CR1|Stealth protein CR1, conserved region 1|m.45976:55-76
c439445_g1	110	269	134	0	0	2	0.763	1.791	0.818	0	0	0.01	1.13	0	-3.57	2.57E-07	1.22E-05	yes	down	c439445_g1_i1	4080	gi|353236916|emb|CCA68901.1|	related to EPL1-Component of histone H4/H2A acetyltransferase complex [Piriformospora indica DSM 11827]	0.00E+00	79%	gi|74635471|sp|Q6CEV5.1|EPL1_YARLI	RecName: Full=Enhancer of polycomb-like protein 1	1.00E-17	62%	_	_	_	_	_	_	_	_	K11322	EPC	_	m.277217|c439445_g1_i1:183-3794(-)	complete	PF10513.6|EPL1|Enhancer of polycomb-like|m.277217:15-210
c593666_g1	23	528	77	0	0	0	0.354	7.783	1.037	0	0	0	3.12	0	-5.01	2.82E-07	1.32E-05	yes	down	c593666_g1_i1	2003	gi|470246976|ref|XP_004357199.1|	glycosyltransferase [Dictyostelium fasciculatum]	0.00E+00	59%	gi|156630456|sp|Q6NTZ6.2|FUT10_XENLA	RecName: Full=Alpha-(1,3)-fucosyltransferase 10; AltName: Full=Fucosyltransferase X; Short=Fuc-TX; Short=FucT-X; AltName: Full=Galactoside 3-L-fucosyltransferase	1.00E-24	52%	_	_	_	_	_	_	_	_	K11257	FUT11	_	m.182172|c593666_g1_i1:3-1940(+)	5prime_partial	PF00852.16|Glyco_transf_10|Glycosyltransferase family 10 (fucosyltransferase) C-term|m.182172:221-395;PF13385.3|Laminin_G_3|Concanavalin A-like lectin/glucanases superfamily|m.182172:424-586;PF17039.2|Glyco_tran_10_N|Fucosyltransferase, N-terminal|m.182172:81-197
c446509_g1	99	52	232	0	0	0	1.017	0.509	2.092	0	0	0	1.23	0	-3.73	5.17E-07	2.24E-05	yes	down	c446509_g1_i2	2831	gi|646295734|gb|KDQ16896.1|	glycosyltransferase family 20 protein [Botryobasidium botryosum FD-172 SS1]	0.00E+00	76%	gi|24638335|sp|Q9UUI7.1|TPSY_SCHPO	RecName: Full=Putative alpha,alpha-trehalose-phosphate synthase [UDP-forming]	0.00E+00	61%	29883.JGI248803	alpha,alpha-trehalose-phosphate synthase	COG0380	KOG1050	_	_	_	_	K16055	TPS	path:ko00500;path:ko01100	m.47276|c446509_g1_i2:40-2829(-)	5prime_partial	PF00982.18|Glyco_transf_20|Glycosyltransferase family 20|m.47276:169-620;PF02358.13|Trehalose_PPase|Trehalose-phosphatase|m.47276:684-883
c414062_g1	80	490	15	0	0	0	1.462	8.615	0.238	0	0	0	3.45	0	-5.15	7.39E-07	3.03E-05	yes	down	c414062_g1_i3	1797	gi|630177109|ref|XP_007844076.1|	n-acetyltransferase nat13 [Moniliophthora roreri MCA 2997]	1.00E-30	73%	gi|82184368|sp|Q6GP53.1|NAA50_XENLA	RecName: Full=N-alpha-acetyltransferase 50; AltName: Full=N-acetyltransferase NAT13; AltName: Full=NatE catalytic subunit	2.00E-14	58%	104341.JGI109691	annotation not available	COG0456;COG5048	KOG3138	_	GO:0016740|transferase activity;	_	_	_	_	_	m.158004|c414062_g1_i3:982-1599(-);m.158005|c414062_g1_i3:215-571(+)	complete;complete	PF00583.22|Acetyltransf_1|Acetyltransferase (GNAT) family|m.158005:10-94;PF13508.4|Acetyltransf_7|Acetyltransferase (GNAT) domain|m.158005:6-94
c439379_g1	77	219	101	0	0	1	1.425	3.906	1.655	0	0	0.021	2.35	0.01	-4.51	8.85E-07	3.58E-05	yes	down	c439379_g1_i1	1704	gi|353245169|emb|CCA76233.1|	probable POT1-acetyl-CoA C-acyltransferase, peroxisomal [Piriformospora indica DSM 11827]	0.00E+00	96%	gi|549077|sp|Q05493.1|THIK_YARLI	RecName: Full=3-ketoacyl-CoA thiolase, peroxisomal; AltName: Full=Acetyl-CoA acyltransferase; AltName: Full=Beta-ketothiolase; AltName: Full=Peroxisomal 3-oxoacyl-CoA	0.00E+00	72%	5306.JGI65410	.	COG0183	KOG1392;KOG1389	NOG267249	GO:0016747|transferase activity, transferring acyl groups other than amino-acyl groups;	GO:0008152|metabolic process;	_	K07513	ACAA1	path:ko00071;path:ko00280;path:ko00592;path:ko01040;path:ko01100;path:ko01110;path:ko01130;path:ko01212;path:ko03320;path:ko04146	m.279595|c439379_g1_i1:447-1703(-);m.279596|c439379_g1_i1:2-385(-)	5prime_partial;3prime_partial	PF00108.20|Thiolase_N|Thiolase, N-terminal domain|m.279595:31-287;PF02803.15|Thiolase_C|Thiolase, C-terminal domain|m.279595:296-415
c445709_g1	75	108	125	0	0	0	1.807	2.516	2.672	0	0	0	2.36	0	-4.62	1.08E-06	4.25E-05	yes	down	c445709_g1_i1	1373	gi|353236033|emb|CCA68036.1|	related to ornithine aminotransferase [Piriformospora indica DSM 11827]	0.00E+00	84%	gi|74654875|sp|O94562.1|YGD3_SCHPO	RecName: Full=Uncharacterized aminotransferase C1771.03c [Schizosaccharomyces pombe 972h-]	0.00E+00	61%	29883.JGI305415	hypothetical protein	COG0161	KOG1404	_	GO:0016740|transferase activity;	GO:0008152|metabolic process;	_	_	_	_	m.208907|c445709_g1_i1:3-1274(-)	3prime_partial	PF00202.18|Aminotran_3|Aminotransferase class-III|m.208907:48-416
c447301_g1	282	202	1004	7	0	16	4.394	2.33	11.07	0.12	0	0.209	6.09	0.11	-4.89	1.35E-06	5.17E-05	yes	down	c447301_g1_i5	303	gi|189209335|ref|XP_001941000.1|	adenine phosphoribosyltransferase [Pyrenophora tritici-repentis Pt-1C-BFP]	6.00E-32	97%	gi|74604111|sp|Q6BZF9.1|APT_DEBHA	RecName: Full=Adenine phosphoribosyltransferase; Short=APRT [Debaryomyces hansenii CBS767]	8.00E-26	88%	_	_	_	_	_	GO:0003999|adenine phosphoribosyltransferase activity;	GO:0006168|adenine salvage;GO:0009116|nucleoside metabolic process;	GO:0005737|cytoplasm;	K00759	APRT, apt	path:ko00230;path:ko01100	m.198726|c447301_g1_i5:1-303(-)	internal	_
c440750_g1	4374	4716	4908	7557	8470	8506	77.301	79.618	77.392	186.951	196.596	162.1	78.12	181.84	1.22	2.25E-06	7.89E-05	yes	up	c440750_g1_i8	1991	gi|672164785|ref|XP_008802281.1|	PREDICTED: 2-methyl-6-phytyl-1,4-hydroquinone methyltransferase 1, chloroplastic [Phoenix dactylifera]	0.00E+00	92%	gi|75325671|sp|Q6ZLD3.1|BQMT1_ORYSJ	RecName: Full=2-methyl-6-phytyl-1,4-hydroquinone methyltransferase 1, chloroplastic; AltName: Full=37 kDa inner envelope membrane protein; Short=E37; AltName: Full	0.00E+00	88%	3694.estExt_fgenesh4_pm.C_LG_VIII0681	MPBQ/MSBQ methyltransferase	COG0500	KOG1540	_	GO:0008168|methyltransferase activity;	GO:0032259|methylation;	_	K12502	VTE3, APG1	path:ko00130;path:ko01100;path:ko01110	m.73665|c440750_g1_i8:488-1483(-)	complete	PF08241.9|Methyltransf_11|Methyltransferase domain|m.73665:109-203;PF13649.3|Methyltransf_25|Methyltransferase domain|m.73665:108-200;PF01209.15|Ubie_methyltran|ubiE/COQ5 methyltransferase family|m.73665:106-208;PF13847.3|Methyltransf_31|Methyltransferase domain|m.73665:104-207;PF08242.9|Methyltransf_12|Methyltransferase domain|m.73665:109-201;PF13489.3|Methyltransf_23|Methyltransferase domain|m.…
c451208_g1	81	161	51	0	0	0	0.508	0.969	0.285	0	0	0	0.58	0	-2.77	2.68E-06	9.10E-05	yes	down	c451208_g1_i1	4496	gi|353227384|emb|CCA77894.1|	probable 4-alpha-glucanotransferase / amylo-1,6-glucosidase (glycogen-debranching enzyme) [Piriformospora indica DSM 11827]	0.00E+00	90%	gi|59799525|sp|Q06625.1|GDE_YEAST	RecName: Full=Glycogen debranching enzyme; AltName: Full=Glycogen debrancher; Includes: RecName: Full=4-alpha-glucanotransferase; AltName: Full=Oligo-1,4-1,4-glucant	0.00E+00	68%	29883.JGI302750	glycoside hydrolase family 13 protein	COG3408	KOG3625	_	_	_	_	K01196	AGL	path:ko00500;path:ko01100	m.77835|c451208_g1_i1:1-4494(-)	5prime_partial	PF14701.3|hDGE_amylase|Glucanotransferase of human glycogen debranching enzyme|m.77835:111-545;PF06202.11|GDE_C|Amylo-alpha-1,6-glucosidase|m.77835:1013-1484;PF14702.3|hGDE_central|Central domain of human glycogen debranching enzyme|m.77835:699-940;PF14699.3|hGDE_N|N-terminal domain from the human glycogen debranching enzyme|m.77835:2-82
c441820_g3	56	46	65	407	451	332	0.799	0.656	0.818	7.696	8.125	5.023	0.76	6.93	3.04	2.77E-06	9.35E-05	yes	up	c441820_g3_i5	1550	gi|672170407|ref|XP_008805263.1|	PREDICTED: UDP-glucuronate:xylan alpha-glucuronosyltransferase 2-like [Phoenix dactylifera]	0.00E+00	87%	gi|75151077|sp|Q8GWW4.1|GUX2_ARATH	RecName: Full=UDP-glucuronate:xylan alpha-glucuronosyltransferase 2; Short=UDP-GlcA:xylan glucuronyltransferase 2; AltName: Full=Glycogenin-like protein 2; AltName:	0.00E+00	83%	3694.estExt_Genewise1_v1.C_400718	hypothetical protein	COG5597	KOG1950	_	GO:0016757|transferase activity, transferring glycosyl groups;	GO:0008152|metabolic process;	_	_	_	_	m.6646|c441820_g3_i5:507-1007(+);m.6647|c441820_g3_i5:378-830(-)	complete;complete	_
c453734_g2	1216	1292	1375	2366	2926	3160	24.193	24.895	24.032	64.942	75.772	68.785	24.37	70.05	1.52	2.82E-06	9.48E-05	yes	up	c453734_g2_i8	1836	gi|7576943|gb|AAF64066.1|AF251795_1	glycerol-3-phosphate acyltransferase [Elaeis guineensis]	0.00E+00	89%	gi|21431827|sp|Q43307.2|PLSB_ARATH	RecName: Full=Glycerol-3-phosphate acyltransferase, chloroplastic; Short=GPAT; Flags: Precursor [Arabidopsis thaliana]	0.00E+00	81%	15368.BRADI3G34260.1	annotation not avaliable	_	_	NOG05008	GO:0004366|glycerol-3-phosphate O-acyltransferase activity;	GO:0006650|glycerophospholipid metabolic process;GO:0042967|acyl-carrier-protein biosynthetic process;	_	K00630	ATS1	path:ko00561;path:ko00564;path:ko01100;path:ko01110	m.109961|c453734_g2_i8:131-463(-);m.109960|c453734_g2_i8:747-1601(-)	complete;complete	PF14829.3|GPAT_N|Glycerol-3-phosphate acyltransferase N-terminal|m.109960:98-169;PF01553.18|Acyltransferase|Acyltransferase|m.109960:213-271
c328035_g1	23	377	43	0	0	0	0.917	14.665	1.531	0	0	0	5.8	0	-5.88	2.89E-06	9.68E-05	yes	down	c328035_g1_i1	938	gi|357618961|gb|EHJ71745.1|	L-isoaspartyl protein carboxyl methyltransferase [Danaus plexippus]	0.00E+00	72%	gi|14286169|sp|Q27869.2|PIMT_DROME	RecName: Full=Protein-L-isoaspartate(D-aspartate) O-methyltransferase; Short=PIMT; AltName: Full=L-isoaspartyl protein carboxyl methyltransferase; AltName: Full=Pro	0.00E+00	68%	_	_	_	_	_	GO:0008168|methyltransferase activity;	GO:0006464|cellular protein modification process;GO:0032259|methylation;	_	K00573	E2.1.1.77, pcm	_	m.36396|c328035_g1_i1:2-787(+)	5prime_partial	PF01135.16|PCMT|Protein-L-isoaspartate(D-aspartate) O-methyltransferase (PCMT)|m.36396:42-255
c446674_g1	76	101	88	0	0	0	2.769	3.573	2.853	0	0	0	3.07	0	-4.99	3.02E-06	1.00E-04	yes	down	c446674_g1_i1	1002	gi|255568571|ref|XP_002525259.1|	N-acetyltransferase, putative [Ricinus communis]	0.00E+00	78%	gi|75102696|sp|Q42381.1|HLS1_ARATH	RecName: Full=Probable N-acetyltransferase HLS1; AltName: Full=Protein CONSTITUTIVE PHOTOMORPHOGENIC 3; AltName: Full=Protein HOOKLESS 1; AltName: Full=Protein UNUS	0.00E+00	76%	29760.GSVIVG00019651001	SubName: Full=Chromosome chr7 scaffold_20, whole genome shotgun sequence;	_	_	NOG283870	GO:0016740|transferase activity;	_	_	_	_	_	m.13228|c446674_g1_i1:3-686(+)	5prime_partial	_
c439297_g1	71	127	71	0	0	0	0.89	1.527	0.78	0	0	0	1.07	0	-3.54	3.33E-06	1.08E-04	yes	down	c439297_g1_i1	2392	gi|630173273|ref|XP_007842825.1|	carnitine acetyl transferase [Moniliophthora roreri MCA 2997]	0.00E+00	70%	gi|2493499|sp|Q00614.1|CACP_CANTR	RecName: Full=Carnitine O-acetyltransferase, mitochondrial; Short=Carnitine acetylase; Flags: Precursor	3.00E-24	61%	_	_	_	_	_	_	_	_	K00624	E2.3.1.7	path:ko04146	m.11792|c439297_g1_i1:3-2354(+)	5prime_partial	PF00755.17|Carn_acyltransf|Choline/Carnitine o-acyltransferase|m.11792:134-767
c440042_g1	345	352	524	17	30	38	4.73	4.66	6.343	0.313	0.547	0.576	5.29	0.48	-3.2	6.42E-06	1.87E-04	yes	down	c440042_g1_i4	2395	gi|672137656|ref|XP_008792559.1|	PREDICTED: probable N-acetyltransferase HLS1 [Phoenix dactylifera]	0.00E+00	82%	gi|75102696|sp|Q42381.1|HLS1_ARATH	RecName: Full=Probable N-acetyltransferase HLS1; AltName: Full=Protein CONSTITUTIVE PHOTOMORPHOGENIC 3; AltName: Full=Protein HOOKLESS 1; AltName: Full=Protein UNUS	0.00E+00	76%	3694.estExt_Genewise1_v1.C_LG_III0547	hypothetical protein	_	_	NOG283870	_	_	_	_	_	_	m.8051|c440042_g1_i4:1048-1869(+)	complete	_
c451015_g1	597	505	733	57	53	80	3.885	3.162	4.213	0.518	0.445	0.576	3.76	0.51	-2.66	6.73E-06	1.95E-04	yes	down	c451015_g1_i5	3866	gi|672173238|ref|XP_008806743.1|	PREDICTED: probable glycerol-3-phosphate acyltransferase 3 [Phoenix dactylifera]	0.00E+00	70%	gi|83288233|sp|Q9SYJ2.1|GPAT3_ARATH	RecName: Full=Probable glycerol-3-phosphate acyltransferase 3; Short=AtGPAT3 [Arabidopsis thaliana]	0.00E+00	66%	_	_	_	_	_	_	_	_	K13508	GPAT	path:ko00561;path:ko00564;path:ko01100;path:ko01110	m.251758|c451015_g1_i5:1778-2248(+);m.251760|c451015_g1_i5:1-387(+);m.251759|c451015_g1_i5:1141-1581(+);m.251757|c451015_g1_i5:2654-3394(-)	complete;5prime_partial;complete;complete	PF01553.18|Acyltransferase|Acyltransferase|m.251757:56-154;PF00665.23|rve|Integrase core domain|m.251759:6-77
c528208_g1	14	321	52	0	0	0	0.708	15.879	2.358	0	0	0	6.45	0	-6.03	7.49E-06	2.12E-04	yes	down	c528208_g1_i1	799	gi|503706149|ref|WP_013940225.1|	glutathione S-transferase [Myxococcus fulvus]	5.00E-25	55%	gi|117940086|sp|Q0ZS46.1|GST_PLAVI	RecName: Full=Glutathione S-transferase	1.00E-19	51%	_	_	_	_	_	_	_	_	K00799	GST, gst	path:ko00480;path:ko00980;path:ko00982;path:ko05204	m.153695|c528208_g1_i1:109-774(+)	complete	PF14497.3|GST_C_3|Glutathione S-transferase, C-terminal domain|m.153695:109-204;PF00043.22|GST_C|Glutathione S-transferase, C-terminal domain|m.153695:114-196;PF02798.17|GST_N|Glutathione S-transferase, N-terminal domain|m.153695:5-82
c439516_g1	760	1198	910	33	131	128	11.429	17.357	12.087	0.699	2.581	2.103	13.68	1.84	-2.83	7.57E-06	2.14E-04	yes	down	c439516_g1_i1	2033	gi|470137933|ref|XP_004304714.1|	PREDICTED: UDP-glucose flavonoid 3-O-glucosyltransferase 7-like [Fragaria vesca subsp. vesca]	0.00E+00	59%	gi|122209731|sp|Q2V6J9.1|UFOG7_FRAAN	RecName: Full=UDP-glucose flavonoid 3-O-glucosyltransferase 7; AltName: Full=Flavonol 3-O-glucosyltransferase 7; Short=FaGT7	0.00E+00	56%	_	_	_	_	_	_	_	_	_	_	_	m.278708|c439516_g1_i1:227-1645(-)	complete	PF00201.15|UDPGT|UDP-glucoronosyl and UDP-glucosyl transferase|m.278708:284-395
c452019_g1	78	17	237	0	0	0	0.717	0.147	1.912	0	0	0	0.95	0	-3.4	8.13E-06	2.27E-04	yes	down	c452019_g1_i1	3168	gi|449544712|gb|EMD35685.1|	glycosyltransferase family 20 protein [Ceriporiopsis subvermispora B]	0.00E+00	73%	gi|19859320|sp|P40387.2|TPS1_SCHPO	RecName: Full=Alpha,alpha-trehalose-phosphate synthase [UDP-forming]	0.00E+00	61%	104341.JGI124391	annotation not available	COG0380;COG1877	KOG1050	_	GO:0003824|catalytic activity;	GO:0008152|metabolic process;	_	K16055	TPS	path:ko00500;path:ko01100	m.198214|c452019_g1_i1:236-3112(-)	complete	PF00982.18|Glyco_transf_20|Glycosyltransferase family 20|m.198214:186-603;PF02358.13|Trehalose_PPase|Trehalose-phosphatase|m.198214:637-843
c455627_g3	255	159	281	565	1057	1184	26.109	16.28	26.286	81.816	148.925	133.458	22.84	122.98	2.42	1.04E-05	2.78E-04	yes	up	c455627_g3_i1	534	gi|74229863|gb|ABA00460.1|	serine-glyoxylate aminotransferase [Spirodela polyrhiza]	2.00E-40	100%	gi|90185106|sp|Q56YA5.2|SGAT_ARATH	RecName: Full=Serine--glyoxylate aminotransferase; AltName: Full=Alanine--glyoxylate aminotransferase; Short=AGT; AltName: Full=Asparagine aminotransferase; AltName	1.00E-40	99%	_	_	_	_	_	GO:0050281|serine-glyoxylate transaminase activity;GO:0030170|pyridoxal phosphate binding;	GO:0006544|glycine metabolic process;GO:0006566|threonine metabolic process;GO:0006563|L-serine metabolic process;	_	K00830	AGXT	path:ko00250;path:ko00260;path:ko00630;path:ko00680;path:ko01100;path:ko01110;path:ko01120;path:ko01130;path:ko01200;path:ko04146	_	_	_
c96645_g1	10	368	41	0	0	0	0.145	5.002	0.514	0	0	0	1.93	0	-4.34	1.06E-05	2.84E-04	yes	down	c96645_g1_i2	2136	gi|470469871|ref|XP_004342047.1|	glycosyl transferase [Acanthamoeba castellanii str. Neff]	0.00E+00	64%	gi|82199779|sp|Q6A1G3.1|FUT10_XENTR	RecName: Full=Alpha-(1,3)-fucosyltransferase 10; AltName: Full=Fucosyltransferase X; Short=Fuc-TX; Short=FucT-X; AltName: Full=Galactoside 3-L-fucosyltransferase 1	1.00E-25	62%	_	_	_	_	_	GO:0016757|transferase activity, transferring glycosyl groups;	_	GO:0016020|membrane;	K11257	FUT11	_	m.231965|c96645_g1_i2:30-2024(-)	complete	PF00852.16|Glyco_transf_10|Glycosyltransferase family 10 (fucosyltransferase) C-term|m.231965:225-402;PF13385.3|Laminin_G_3|Concanavalin A-like lectin/glucanases superfamily|m.231965:431-595;PF17039.2|Glyco_tran_10_N|Fucosyltransferase, N-terminal|m.231965:85-204
c441654_g1	0	0	1	100	30	93	0	0	0.01	1.518	0.42	1.109	0	0.99	3.4	1.35E-05	3.46E-04	yes	up	c441654_g1_i1	2710	gi|472244980|gb|EMR89579.1|	putative sterol glucosyltransferase protein [Botrytis cinerea BcDW1]	0.00E+00	69%	gi|75267569|sp|Q9XIG1.1|U80B1_ARATH	RecName: Full=Sterol 3-beta-glucosyltransferase UGT80B1; AltName: Full=Protein TRANSPARENT TESTA 15; AltName: Full=UDP-glucose:sterol glucosyltransferase 80B1 [Ara	0.00E+00	65%	162425.CADANIAP00002205	sterol glucosyltransferase, putative (AFU_orthologue; AFUA_7G04880)	COG1819	KOG1192	_	_	GO:0008152|metabolic process;	_	_	_	_	m.115969|c441654_g1_i1:79-2529(-)	complete	PF03033.17|Glyco_transf_28|Glycosyltransferase family 28 N-terminal domain|m.115969:81-229;PF00201.15|UDPGT|UDP-glucoronosyl and UDP-glucosyl transferase|m.115969:343-474
c410969_g1	49	122	52	0	0	0	0.49	1.185	0.466	0	0	0	0.72	0	-3.03	1.43E-05	3.62E-04	yes	down	c410969_g1_i1	2901	gi|353244129|emb|CCA75576.1|	related to SCT1-glycerol 3-phosphate/dihydroxyacetone phosphate dual substrate acyltransferase [Piriformospora indica DSM 11827]	0.00E+00	90%	gi|74638747|sp|Q9P7P0.1|YOL4_SCHPO	RecName: Full=Uncharacterized acyltransferase C1718.04 [Schizosaccharomyces pombe 972h-]	0.00E+00	71%	29883.JGI171034	glycerol-3-phosphate O-acyltransferase	COG0204	_	NOG269448	_	_	_	K13507	GAT	path:ko00561;path:ko00564;path:ko01100;path:ko01110	m.107039|c410969_g1_i1:3-2369(+);m.107041|c410969_g1_i1:2575-2901(-)	5prime_partial;5prime_partial	PF01553.18|Acyltransferase|Acyltransferase|m.107039:38-128;PF01553.18|Acyltransferase|Acyltransferase|m.107039:213-267
c356186_g1	11	323	38	0	0	0	0.091	2.565	0.276	0	0	0	1	0	-3.46	1.58E-05	3.91E-04	yes	down	c356186_g1_i1	3474	gi|470270722|ref|XP_004362761.1|	putative glycosyltransferase [Dictyostelium fasciculatum]	0.00E+00	64%	_	_	_	_	_	_	_	_	_	_	_	_	_	_	_	m.136391|c356186_g1_i1:3-3227(+)	5prime_partial	PF00685.24|Sulfotransfer_1|Sulfotransferase domain|m.136391:786-1057;PF00534.17|Glycos_transf_1|Glycosyl transferases group 1|m.136391:296-459;PF13469.3|Sulfotransfer_3|Sulfotransferase family|m.136391:786-1008;PF13692.3|Glyco_trans_1_4|Glycosyl transferases group 1|m.136391:296-452;PF13579.3|Glyco_trans_4_4|Glycosyl transferase 4-like domain|m.136391:94-272;PF13439.3|Glyco_transf_4|Glycosyltrans…
c421762_g1	61	88	48	0	0	0	0.944	1.322	0.656	0	0	0	0.97	0	-3.42	2.15E-05	5.03E-04	yes	down	c421762_g1_i1	1977	gi|353237665|emb|CCA69633.1|	related to LCB1-serine C-palmitoyltransferase subunit [Piriformospora indica DSM 11827]	0.00E+00	84%	gi|341942065|sp|O35704.2|SPTC1_MOUSE	RecName: Full=Serine palmitoyltransferase 1; AltName: Full=Long chain base biosynthesis protein 1; Short=LCB 1; AltName: Full=Serine-palmitoyl-CoA transferase 1;	0.00E+00	64%	_	_	_	_	_	_	_	_	K00654	SPT	path:ko00600;path:ko01100;path:ko04071	m.188988|c421762_g1_i1:58-1869(+)	complete	PF00155.18|Aminotran_1_2|Aminotransferase class I and II|m.188988:197-491
c440385_g1	412	526	486	1207	1164	1609	6.3	7.783	6.59	26.112	23.473	26.947	6.91	25.47	1.87	2.16E-05	5.06E-04	yes	up	c440385_g1_i3	2342	gi|672130509|ref|XP_008788786.1|	PREDICTED: uncharacterized methyltransferase At2g41040, chloroplastic [Phoenix dactylifera]	0.00E+00	91%	gi|75329938|sp|Q8LBV4.1|Y1814_ARATH	RecName: Full=Uncharacterized methyltransferase At1g78140, chloroplastic; Flags: Precursor [Arabidopsis thaliana]	0.00E+00	74%	39946.BGIOSIBCE022821	Os06g0646000	COG2226	KOG1269	_	GO:0008168|methyltransferase activity;	GO:0080167|response to karrikin;GO:0032259|methylation;	GO:0009536|plastid;	_	_	_	m.4792|c440385_g1_i3:159-566(+);m.4791|c440385_g1_i3:1326-1877(+)	complete;complete	PF08241.9|Methyltransf_11|Methyltransferase domain|m.4791:15-115;PF13649.3|Methyltransf_25|Methyltransferase domain|m.4791:15-112;PF13847.3|Methyltransf_31|Methyltransferase domain|m.4791:14-120;PF01209.15|Ubie_methyltran|ubiE/COQ5 methyltransferase family|m.4791:12-119;PF08242.9|Methyltransf_12|Methyltransferase domain|m.4791:15-114;PF13489.3|Methyltransf_23|Methyltransferase domain|m.4791:12-16…
c428361_g1	55	157	55	0	0	1	0.3	0.832	0.266	0	0	0.01	0.47	0	-2.46	2.25E-05	5.20E-04	yes	down	c428361_g1_i1	5080	gi|646311424|gb|KDQ32565.1|	glycosyltransferase family 2 protein [Pleurotus ostreatus PC15]	0.00E+00	81%	gi|74701932|sp|Q4P9K9.1|CHS8_USTMA	RecName: Full=Chitin synthase 8; AltName: Full=Chitin-UDP acetyl-glucosaminyl transferase 8; AltName: Full=Myosin chitin synthase 1 [Ustilago maydis 521]	0.00E+00	72%	_	_	_	_	_	GO:0097159|organic cyclic compound binding;GO:1901363|heterocyclic compound binding;GO:0016740|transferase activity;	_	_	K00698	CHS1	path:ko00520	m.251735|c428361_g1_i1:1-4959(+)	5prime_partial	PF03142.12|Chitin_synth_2|Chitin synthase|m.251735:966-1472;PF00063.18|Myosin_head|Myosin head (motor domain)|m.251735:5-480;PF08766.8|DEK_C|DEK C terminal domain|m.251735:1595-1648;PF00173.25|Cyt-b5|Cytochrome b5-like Heme/Steroid binding domain|m.251735:720-788;PF13641.3|Glyco_tranf_2_3|Glycosyltransferase like family 2|m.251735:1137-1317;PF13632.3|Glyco_trans_2_3|Glycosyl transferase family gr…
c442132_g4	949	586	1029	2582	1557	2180	26.272	15.781	25.344	100.112	56.788	65.761	22.38	73.19	1.71	2.37E-05	5.43E-04	yes	up	c442132_g4_i5	1150	gi|672137666|ref|XP_008792565.1|	PREDICTED: adenine phosphoribosyltransferase 1-like [Phoenix dactylifera]	0.00E+00	97%	gi|2499932|sp|Q43199.1|APT1_WHEAT	RecName: Full=Adenine phosphoribosyltransferase 1; Short=APRT 1 [Triticum aestivum]	0.00E+00	96%	4558.Sb08g019790.1	hypothetical protein	COG0503	KOG1712	_	GO:0003999|adenine phosphoribosyltransferase activity;	GO:0006168|adenine salvage;GO:0009116|nucleoside metabolic process;	GO:0005737|cytoplasm;	K00759	APRT, apt	path:ko00230;path:ko01100	m.68919|c442132_g4_i5:582-977(+)	complete	PF00156.24|Pribosyltran|Phosphoribosyl transferase domain|m.68919:15-122
c422152_g2	161	161	194	3	9	4	6.237	6.07	6.695	0.169	0.458	0.167	6.34	0.27	-4.12	2.97E-05	6.50E-04	yes	down	c422152_g2_i1	959	gi|672141174|ref|XP_008794406.1|	PREDICTED: UDP-glycosyltransferase 73B4-like [Phoenix dactylifera]	0.00E+00	72%	gi|75219843|sp|O64733.1|U87A2_ARATH	RecName: Full=UDP-glycosyltransferase 87A2 [Arabidopsis thaliana]	2.00E-28	63%	_	_	_	_	_	_	_	_	_	_	_	m.231788|c422152_g2_i1:3-959(+)	internal	PF00201.15|UDPGT|UDP-glucoronosyl and UDP-glucosyl transferase|m.231788:161-302
c446303_g1	776	714	1062	2022	4574	1207	11.411	10.113	13.789	41.625	87.916	19.423	11.83	50.25	2.08	2.98E-05	6.52E-04	yes	up	c446303_g1_i1	2073	gi|672145612|ref|XP_008796730.1|	PREDICTED: probable galacturonosyltransferase-like 3 [Phoenix dactylifera]	0.00E+00	88%	gi|75186391|sp|Q9M8J2.1|GATL4_ARATH	RecName: Full=Probable galacturonosyltransferase-like 4; AltName: Full=Galactinol synthase 9; Short=AtGolS9; Short=GolS-9 [Arabidopsis thaliana]	0.00E+00	78%	4558.Sb06g023460.1	hypothetical protein	_	_	NOG244880	_	_	_	_	_	_	m.231333|c446303_g1_i1:802-1836(-)	complete	PF01501.17|Glyco_transf_8|Glycosyl transferase family 8|m.231333:54-312
c442615_g1	582	780	926	26	105	115	10.286	13.294	14.465	0.638	2.429	2.219	12.81	1.81	-2.76	3.71E-05	7.80E-04	yes	down	c442615_g1_i1	1772	gi|672136883|ref|XP_008792147.1|	PREDICTED: UDP-glycosyltransferase 73C6-like [Phoenix dactylifera]	0.00E+00	68%	gi|66774039|sp|Q9ZQ95.1|U73C6_ARATH	RecName: Full=UDP-glycosyltransferase 73C6; AltName: Full=Flavonol-3-O-glycoside-7-O-glucosyltransferase 1; AltName: Full=Zeatin O-glucosyltransferase 2 [Arabidops	0.00E+00	62%	_	_	_	_	_	_	_	_	_	_	_	m.66231|c442615_g1_i1:618-1772(+)	3prime_partial	PF00201.15|UDPGT|UDP-glucoronosyl and UDP-glucosyl transferase|m.66231:295-385
c447353_g1	175	129	179	804	419	734	8.025	5.316	7.57	50.55	27.11	44.517	6.94	40.28	2.52	3.72E-05	7.81E-04	yes	up	c447353_g1_i3	433	gi|225439615|ref|XP_002267787.1|	PREDICTED: alanine--glyoxylate aminotransferase 2 homolog 2, mitochondrial [Vitis vinifera]	4.00E-17	92%	gi|85683263|sp|Q94AL9.2|AGT22_ARATH	RecName: Full=Alanine--glyoxylate aminotransferase 2 homolog 2, mitochondrial; AltName: Full=Beta-alanine-pyruvate aminotransferase 2; Flags: Precursor [Arabidopsi	1.00E-17	92%	_	_	_	_	_	GO:0008483|transaminase activity;GO:0030170|pyridoxal phosphate binding;	GO:0043562|cellular response to nitrogen levels;GO:0008152|metabolic process;	_	K00827	AGXT2	path:ko00250;path:ko00260;path:ko00270;path:ko00280;path:ko01100;path:ko01110	_	_	_
c370511_g1	13	230	36	0	0	0	0.172	2.956	0.428	0	0	0	1.21	0	-3.71	3.85E-05	8.03E-04	yes	down	c370511_g1_i1	2257	gi|281203469|gb|EFA77669.1|	oligosaccharyl transferase [Polysphondylium pallidum PN500]	0.00E+00	87%	gi|74853960|sp|Q54NM9.1|STT3_DICDI	RecName: Full=Dolichyl-diphosphooligosaccharide--protein glycosyltransferase subunit STT3; Short=Oligosaccharyl transferase subunit STT3 [Dictyostelium discoideum]	0.00E+00	85%	44689.DDB_0230191	oligosaccharyl transferase, STT3 subunit; Component of the N-oligosaccharyl transferase enzy [...]	COG1287	KOG2292	_	GO:0004576|oligosaccharyl transferase activity;	GO:0006486|protein glycosylation;	GO:0008250|oligosaccharyltransferase complex;	K07151	STT3	path:ko00510;path:ko00513;path:ko01100;path:ko04141	m.96722|c370511_g1_i1:1-2175(+)	5prime_partial	PF02516.11|STT3|Oligosaccharyl transferase STT3 subunit|m.96722:44-507
c395512_g1	51	90	39	0	0	0	0.726	1.233	0.495	0	0	0	0.82	0	-3.19	3.95E-05	8.20E-04	yes	down	c395512_g1_i2	2130	gi|299751589|ref|XP_001830366.2|	phospholipid:diacylglycerol acyltransferase [Coprinopsis cinerea okayama7#130]	0.00E+00	77%	gi|408360209|sp|O94680.2|PDAT_SCHPO	RecName: Full=Phospholipid:diacylglycerol acyltransferase; Short=PDAT; AltName: Full=Pombe LRO1 homolog 1 [Schizosaccharomyces pombe 972h-]	0.00E+00	70%	104341.JGI110721	annotation not available	_	KOG2369	_	GO:0016746|transferase activity, transferring acyl groups;	_	_	K00679	E2.3.1.158	path:ko00561	m.53962|c395512_g1_i2:2-2098(+)	5prime_partial	PF02450.12|LCAT|Lecithin:cholesterol acyltransferase|m.53962:202-652
c435901_g1	78	142	10	0	0	0	1.244	2.183	0.143	0	0	0	1.17	0	-3.66	5.07E-05	9.97E-04	yes	down	c435901_g1_i2	1902	gi|646306181|gb|KDQ27326.1|	glycosyltransferase family 2 protein [Pleurotus ostreatus PC15]	0.00E+00	90%	_	_	_	_	29883.JGI189031	glycosyltransferase family 2 protein	COG1215	KOG2571	_	GO:0016740|transferase activity;	GO:0008152|metabolic process;	_	_	_	_	m.150708|c435901_g1_i2:265-1776(-)	complete	PF13641.3|Glyco_tranf_2_3|Glycosyltransferase like family 2|m.150708:53-284;PF00535.23|Glycos_transf_2|Glycosyl transferase family 2|m.150708:55-215;PF13506.3|Glyco_transf_21|Glycosyl transferase family 21|m.150708:114-284
c612671_g1	15	234	22	0	0	0	0.345	5.257	0.456	0	0	0	2.05	0	-4.43	5.60E-05	1.08E-03	yes	down	c612671_g1_i1	1414	gi|470249115|ref|XP_004358152.1|	serine hydroxymethyltransferase [Dictyostelium fasciculatum]	0.00E+00	82%	gi|74851485|sp|Q54EW1.1|GLYC2_DICDI	RecName: Full=Serine hydroxymethyltransferase 2; Short=SHMT 2; AltName: Full=Glycine hydroxymethyltransferase 2; AltName: Full=Serine methylase 2 [Dictyostelium di	0.00E+00	84%	44689.DDB_0230073	serine hydroxymethyltransferase; Interconversion of serine and glycine (By similarity)	COG0112	KOG2467	_	GO:0004372|glycine hydroxymethyltransferase activity;GO:0008168|methyltransferase activity;GO:0030170|pyridoxal phosphate binding;	GO:0006544|glycine metabolic process;GO:0035999|tetrahydrofolate interconversion;GO:0032259|methylation;GO:0006563|L-serine metabolic process;	_	K00600	glyA, SHMT	path:ko00260;path:ko00460;path:ko00630;path:ko00670;path:ko00680;path:ko01100;path:ko01110;path:ko01120;path:ko01130;path:ko01200;path:ko01230	m.147412|c612671_g1_i1:1-1392(+)	5prime_partial	PF00464.16|SHMT|Serine hydroxymethyltransferase|m.147412:20-412;PF00155.18|Aminotran_1_2|Aminotransferase class I and II|m.147412:73-397;PF01212.18|Beta_elim_lyase|Beta-eliminating lyase|m.147412:204-374
c81813_g1	18	194	27	0	0	0	0.971	10.259	1.303	0	0	0	4.24	0	-5.44	5.78E-05	1.11E-03	yes	down	c81813_g1_i1	766	gi|91079696|ref|XP_968351.1|	PREDICTED: rRNA 2'-O-methyltransferase fibrillarin [Tribolium castaneum]	0.00E+00	84%	gi|55584008|sp|Q9W1V3.1|FBRL_DROME	RecName: Full=rRNA 2'-O-methyltransferase fibrillarin; AltName: Full=Histone-glutamine methyltransferase [Drosophila melanogaster]	0.00E+00	82%	7070.XP_968351	similar to Fibrillarin CG9888-PA	COG1889	KOG1596	_	GO:0003723|RNA binding;GO:0004222|metalloendopeptidase activity;GO:0008168|methyltransferase activity;	GO:0006508|proteolysis;GO:0032259|methylation;GO:0006364|rRNA processing;GO:0008033|tRNA processing;	GO:0016020|membrane;	K14563	NOP1, FBL	path:ko03008	m.91394|c81813_g1_i1:3-758(+)	5prime_partial	PF01269.14|Fibrillarin|Fibrillarin|m.91394:19-246;PF08704.7|GCD14|tRNA methyltransferase complex GCD14 subunit|m.91394:87-180
c444373_g1	538	696	613	1366	1792	1377	16.041	20.01	16.376	53.97	79.129	68.356	17.51	67.7	1.95	6.18E-05	1.17E-03	yes	up	c444373_g1_i3	702	gi|359486571|ref|XP_002276555.2|	PREDICTED: UDP-glycosyltransferase 85A1-like [Vitis vinifera]	0.00E+00	65%	gi|75311364|sp|Q9LMF0.1|U85A5_ARATH	RecName: Full=UDP-glycosyltransferase 85A5 [Arabidopsis thaliana]	6.00E-44	57%	_	_	_	_	_	_	_	_	_	_	_	m.10947|c444373_g1_i3:3-701(+)	internal	PF00201.15|UDPGT|UDP-glucoronosyl and UDP-glucosyl transferase|m.10947:82-233
c652916_g1	17	316	7	0	0	0	0.182	3.299	0.067	0	0	0	1.2	0	-3.7	6.38E-05	1.20E-03	yes	down	c652916_g1_i1	2708	gi|494126881|ref|WP_007066654.1|	glycosyl transferase family 1 [Fulvimarina pelagi]	0.00E+00	49%	gi|74676008|sp|O59672.1|YB89_SCHPO	RecName: Full=Uncharacterized ABC transporter ATP-binding protein C29A3.09c [Schizosaccharomyces pombe 972h-]	3.00E-34	61%	_	_	_	_	_	_	_	_	K06184	ABCF1	_	m.205177|c652916_g1_i1:146-2362(+)	complete	PF00005.24|ABC_tran|ABC transporter|m.205177:72-241;PF00005.24|ABC_tran|ABC transporter|m.205177:395-525;PF00567.21|TUDOR|Tudor domain|m.205177:658-713
c179985_g1	13	233	22	0	0	0	0.336	5.795	0.504	0	0	0	2.25	0	-4.55	6.55E-05	1.22E-03	yes	down	c179985_g1_i1	1304	gi|589936366|ref|XP_006980951.1|	PREDICTED: dolichyl-diphosphooligosaccharide--protein glycosyltransferase 48 kDa subunit [Peromyscus maniculatus bairdii]	0.00E+00	65%	gi|81884080|sp|Q641Y0.1|OST48_RAT	RecName: Full=Dolichyl-diphosphooligosaccharide--protein glycosyltransferase 48 kDa subunit; Short=DDOST 48 kDa subunit; Short=Oligosaccharyl transferase 48 kDa subu	0.00E+00	65%	_	_	_	_	_	GO:0016757|transferase activity, transferring glycosyl groups;	GO:0006487|protein N-linked glycosylation;	GO:0016020|membrane;GO:0005783|endoplasmic reticulum;	K12670	WBP1	path:ko00510;path:ko00513;path:ko01100;path:ko04141	m.95280|c179985_g1_i1:1-1299(+)	5prime_partial	PF03345.11|DDOST_48kD|Oligosaccharyltransferase 48 kDa subunit beta|m.95280:30-432
c452895_g5	1252	1688	1490	365	304	260	15.76	20.46	16.547	6.395	5.01	3.579	17.64	4.95	-1.81	7.33E-05	1.33E-03	yes	down	c452895_g5_i2	2535	gi|672197679|ref|XP_008777126.1|	PREDICTED: probable beta-1,3-galactosyltransferase 19 [Phoenix dactylifera]	0.00E+00	91%	gi|221271940|sp|Q9LV16.2|B3GTJ_ARATH	RecName: Full=Probable beta-1,3-galactosyltransferase 19 [Arabidopsis thaliana]	0.00E+00	85%	29760.GSVIVG00028951001	SubName: Full=Chromosome chr1 scaffold_46, whole genome shotgun sequence;	_	KOG2287	_	GO:0030246|carbohydrate binding;GO:0008378|galactosyltransferase activity;	GO:0006486|protein glycosylation;	GO:0005794|Golgi apparatus;GO:0016021|integral component of membrane;	_	_	_	m.279850|c452895_g5_i2:474-2321(-)	complete	PF00337.19|Gal-bind_lectin|Galactoside-binding lectin|m.279850:172-379;PF01762.18|Galactosyl_T|Galactosyltransferase|m.279850:427-585
c448452_g5	2	2	1320	0	1	0	0.036	0.039	20.969	0	0.025	0	7.56	0.01	-6.14	8.24E-05	1.45E-03	yes	down	c448452_g5_i2	1852	gi|189209964|ref|XP_001941314.1|	1,3-beta-glucanosyltransferase gel1 precursor [Pyrenophora tritici-repentis Pt-1C-BFP]	0.00E+00	81%	gi|193806026|sp|B0XT72.1|GEL1_ASPFC	RecName: Full=1,3-beta-glucanosyltransferase gel1; AltName: Full=Glucan elongating glucanosyltransferase 1; Flags: Precursor	0.00E+00	70%	_	_	_	_	_	GO:0016787|hydrolase activity;GO:0016740|transferase activity;	GO:0005975|carbohydrate metabolic process;	_	_	_	_	m.181291|c448452_g5_i2:170-1510(+)	complete	PF03198.11|Glyco_hydro_72|Glucanosyltransferase|m.181291:25-331;PF02836.14|Glyco_hydro_2_C|Glycosyl hydrolases family 2, TIM barrel domain|m.181291:34-297
c58367_g1	6	284	20	0	0	0	0.163	7.655	0.495	0	0	0	2.82	0	-4.87	8.42E-05	1.48E-03	yes	down	c58367_g1_i1	1226	gi|330798307|ref|XP_003287195.1|	mannose-1-phosphate guanylyltransferase [Dictyostelium purpureum]	0.00E+00	90%	gi|74852954|sp|Q54K39.1|GMPPB_DICDI	RecName: Full=Mannose-1-phosphate guanyltransferase beta; AltName: Full=GDP-mannose pyrophosphorylase B; AltName: Full=GTP-mannose-1-phosphate guanylyltransferase	0.00E+00	90%	44689.DDB_0231665	mannose-1-phosphate guanylyltransferase	COG1208	KOG1322	NOG294369	GO:0016779|nucleotidyltransferase activity;	GO:0009058|biosynthetic process;	_	K00966	GMPP	path:ko00051;path:ko00520;path:ko01100;path:ko01110	m.213728|c58367_g1_i1:124-1200(+)	complete	PF00483.20|NTP_transferase|Nucleotidyl transferase|m.213728:2-228;PF12804.4|NTP_transf_3|MobA-like NTP transferase domain|m.213728:3-138;PF00132.21|Hexapep|Bacterial transferase hexapeptide (six repeats)|m.213728:257-288
c432220_g3	479	425	471	40	58	68	23.994	20.813	21.122	2.818	3.878	3.736	21.88	3.5	-2.61	8.75E-05	1.52E-03	yes	down	c432220_g3_i1	804	gi|55296118|dbj|BAD67837.1|	putative glucosyltransferase [Oryza sativa Japonica Group]	5.00E-33	62%	gi|510121372|sp|B2NID7.1|5GT_GENTR	RecName: Full=Anthocyanidin 3-O-glucoside 5-O-glucosyltransferase; AltName: Full=Anthocyanin 5-O-glucosyltransferase; Short=Gt5GT7	1.00E-07	62%	_	_	_	_	_	_	_	_	_	_	_	m.100064|c432220_g3_i1:217-804(+)	3prime_partial	_
c440396_g2	4165	3780	5340	586	1623	1415	62.858	55.321	68.529	12.851	30.67	22.635	62.34	22.44	-1.47	8.94E-05	1.55E-03	yes	down	c440396_g2_i6	1656	gi|672143056|ref|XP_008795397.1|	PREDICTED: probable methyltransferase PMT15 [Phoenix dactylifera]	0.00E+00	80%	gi|75223237|sp|O80844.1|PMTG_ARATH	RecName: Full=Probable methyltransferase PMT16 [Arabidopsis thaliana]	0.00E+00	83%	_	_	_	_	_	_	_	_	_	_	_	m.17473|c440396_g2_i6:481-1479(-)	complete	PF03141.13|Methyltransf_29|Putative S-adenosyl-L-methionine-dependent methyltransferase|m.17473:113-307
c805557_g1	8	229	24	0	0	0	0.163	4.533	0.437	0	0	0	1.74	0	-4.21	9.72E-05	1.65E-03	yes	down	c805557_g1_i1	1566	gi|281203950|gb|EFA78146.1|	membrane bound O-acyl transferase family protein [Polysphondylium pallidum PN500]	0.00E+00	62%	gi|74583731|sp|Q08548.1|ALE1_YEAST	RecName: Full=Lysophospholipid acyltransferase; Short=LPLAT; AltName: Full=1-acyl-sn-glycerol-3-phosphate acyltransferase; Short=AGPAT; AltName: Full=Lysophosphatid	6.00E-34	51%	_	_	_	_	_	_	_	_	K13519	LPT1, ALE1	path:ko00561;path:ko00564;path:ko00565;path:ko01100;path:ko01110	m.262136|c805557_g1_i1:3-1505(+)	5prime_partial	PF03062.16|MBOAT|MBOAT, membrane-bound O-acyltransferase family|m.262136:180-445
c205151_g1	11	312	21	0	1	0	0.073	1.997	0.124	0	0.013	0	0.74	0	-3.01	1.18E-04	1.92E-03	yes	down	c205151_g1_i1	4245	gi|297838947|ref|XP_002887355.1|	UDP-glucose:glycoprotein glucosyltransferase [Arabidopsis lyrata subsp. lyrata]	0.00E+00	71%	gi|122236068|sp|Q0WL80.1|UGGG_ARATH	RecName: Full=UDP-glucose:glycoprotein glucosyltransferase; AltName: Full=EMS-mutagenized BRI1 suppressor 1; AltName: Full=Protein PRIORITY IN SWEET LIFE 2; Flags:	0.00E+00	71%	39946.BGIOSIBCE008110	Os02g0664200	_	KOG1879	_	GO:0003980|UDP-glucose:glycoprotein glucosyltransferase activity;	GO:0010204|defense response signaling pathway, resistance gene-independent;GO:0006486|protein glycosylation;GO:0016051|carbohydrate biosynthetic process;GO:0034976|response to endoplasmic reticulum stress;GO:0009627|systemic acquired resistance;GO:0009751|response to salicylic acid;GO:0009626|plant-type hypersensitive response;GO:0046283|anthocyanin-containing compound metabolic process;	GO:0005783|endoplasmic reticulum;GO:0009507|chloroplast;	K11718	HUGT	path:ko04141	m.284866|c205151_g1_i1:2-4243(-)	internal	PF06427.8|UDP-g_GGTase|UDP-glucose:Glycoprotein Glucosyltransferase|m.284866:2-1041
c434934_g1	914	1268	961	2433	1702	2420	21.552	33.568	23.337	82.744	50.633	62.914	26.27	64.71	1.3	1.19E-04	1.95E-03	yes	up	c434934_g1_i5	1353	gi|672122912|ref|XP_008784801.1|	PREDICTED: aspartate aminotransferase, chloroplastic-like [Phoenix dactylifera]	0.00E+00	90%	gi|20532373|sp|P46248.2|AAT5_ARATH	RecName: Full=Aspartate aminotransferase, chloroplastic; AltName: Full=Transaminase A; Flags: Precursor [Arabidopsis thaliana]	0.00E+00	86%	3694.grail3.0013044701	aspartate transaminase (EC:2.6.1.1)	COG1448	KOG1411	_	GO:0030170|pyridoxal phosphate binding;GO:0004069|L-aspartate:2-oxoglutarate aminotransferase activity;GO:0080130|L-phenylalanine:2-oxoglutarate aminotransferase activity;	GO:0006571|tyrosine biosynthetic process;GO:0000162|tryptophan biosynthetic process;GO:0006525|arginine metabolic process;GO:0006522|alanine metabolic process;GO:0006107|oxaloacetate metabolic process;GO:0009821|alkaloid biosynthetic process;GO:0009094|L-phenylalanine biosynthetic process;GO:0006531|aspartate metabolic process;GO:0009409|response to cold;GO:0006560|proline metabolic process;GO:00…	GO:0048046|apoplast;GO:0009941|chloroplast envelope;GO:0010319|stromule;GO:0009570|chloroplast stroma;	K00811	ASP5	path:ko00220;path:ko00250;path:ko00270;path:ko00330;path:ko00350;path:ko00360;path:ko00400;path:ko00950;path:ko00960;path:ko01100;path:ko01110;path:ko01130;path:ko01210;path:ko01230	m.136032|c434934_g1_i5:220-1206(-)	complete	PF00155.18|Aminotran_1_2|Aminotransferase class I and II|m.136032:82-319
c430894_g2	247	0	156	0	0	0	9.387	0	5.278	0	0	0	4.72	0	-5.59	1.25E-04	2.02E-03	yes	down	c430894_g2_i1	972	gi|655074288|ref|WP_028522483.1|	amidinotransferase [Runella limosa]	0.00E+00	63%	_	_	_	_	_	_	_	_	_	_	_	_	_	_	_	m.42734|c430894_g2_i1:29-970(-)	5prime_partial	PF02274.14|Amidinotransf|Amidinotransferase|m.42734:14-313
c420372_g1	46	55	29	0	0	0	0.971	1.126	0.542	0	0	0	0.87	0	-3.28	1.41E-04	2.21E-03	yes	down	c420372_g1_i1	1523	gi|353235844|emb|CCA67850.1|	related to MRP-3 dihydrolipoamide acetyltransferase component of pyruvate dehydrogenase complex, mitochondrial precursor [Piriformospora indica DSM 11827]	0.00E+00	82%	gi|146325018|sp|Q8BMF4.2|ODP2_MOUSE	RecName: Full=Dihydrolipoyllysine-residue acetyltransferase component of pyruvate dehydrogenase complex, mitochondrial; AltName: Full=Dihydrolipoamide acetyltransf	0.00E+00	68%	104341.JGI113755	annotation not available	COG0508	KOG0557	_	GO:0016746|transferase activity, transferring acyl groups;	GO:0008152|metabolic process;	GO:0044444|cytoplasmic part;	K00627	DLAT, aceF, pdhC	path:ko00010;path:ko00020;path:ko00620;path:ko01100;path:ko01110;path:ko01120;path:ko01130;path:ko01200	m.115612|c420372_g1_i1:66-1472(+)	complete	PF00198.20|2-oxoacid_dh|2-oxoacid dehydrogenases acyltransferase (catalytic domain)|m.115612:235-467;PF00364.19|Biotin_lipoyl|Biotin-requiring enzyme|m.115612:23-94;PF02817.14|E3_binding|e3 binding domain|m.115612:176-211
c414426_g1	4	134	78	0	0	0	0.1	3.27	1.74	0	0	0	1.77	0	-4.22	1.45E-04	2.26E-03	yes	down	c414426_g1_i1	1324	gi|281208563|gb|EFA82739.1|	glycosyltransferase [Polysphondylium pallidum PN500]	8.00E-08	37%	_	_	_	_	_	_	_	_	_	_	_	_	_	_	_	m.200164|c414426_g1_i1:2-1282(+);m.200166|c414426_g1_i1:205-687(-);m.200165|c414426_g1_i1:44-1276(-)	5prime_partial;complete;complete	PF00564.21|PB1|PB1 domain|m.200165:9-83
c311535_g1	9	198	20	0	0	0	0.136	2.947	0.276	0	0	0	1.14	0	-3.63	1.48E-04	2.30E-03	yes	down	c311535_g1_i2	2011	gi|281201985|gb|EFA76192.1|	dihydrolipoamide acetyltransferase [Polysphondylium pallidum PN500]	0.00E+00	67%	gi|166204147|sp|P36413.2|ODP2_DICDI	RecName: Full=Dihydrolipoyllysine-residue acetyltransferase component of pyruvate dehydrogenase complex, mitochondrial; AltName: Full=Dihydrolipoamide acetyltransf	0.00E+00	64%	_	_	_	_	_	GO:0016740|transferase activity;	_	_	K00627	DLAT, aceF, pdhC	path:ko00010;path:ko00020;path:ko00620;path:ko01100;path:ko01110;path:ko01120;path:ko01130;path:ko01200	m.210645|c311535_g1_i2:3-1652(+)	5prime_partial	PF00198.20|2-oxoacid_dh|2-oxoacid dehydrogenases acyltransferase (catalytic domain)|m.210645:407-548;PF00364.19|Biotin_lipoyl|Biotin-requiring enzyme|m.210645:82-155;PF00364.19|Biotin_lipoyl|Biotin-requiring enzyme|m.210645:212-284;PF02817.14|E3_binding|e3 binding domain|m.210645:341-376
c432327_g1	66	111	48	0	0	2	1.77	2.888	1.141	0	0	0.063	1.92	0.02	-4.06	1.53E-04	2.35E-03	yes	down	c432327_g1_i1	1260	gi|353242664|emb|CCA74288.1|	probable delta(24)-sterol c-methyltransferase (erg6) [Piriformospora indica DSM 11827]	0.00E+00	93%	gi|6166151|sp|O14321.1|ERG6_SCHPO	RecName: Full=Sterol 24-C-methyltransferase erg6; AltName: Full=Delta(24)-sterol C-methyltransferase erg6; AltName: Full=Ergosterol biosynthesis protein 6 [Schizosac	0.00E+00	71%	104341.JGI109886	annotation not available	COG0500	KOG1269	NOG71304	GO:0003838|sterol 24-C-methyltransferase activity;	GO:0006694|steroid biosynthetic process;GO:0032259|methylation;	_	K00559	E2.1.1.41, SMT1, ERG6	path:ko00100;path:ko01100;path:ko01110;path:ko01130	m.181936|c432327_g1_i1:108-1151(-)	complete	PF08498.7|Sterol_MT_C|Sterol methyltransferase C-terminal|m.181936:282-347;PF13847.3|Methyltransf_31|Methyltransferase domain|m.181936:94-200;PF08241.9|Methyltransf_11|Methyltransferase domain|m.181936:100-198;PF13649.3|Methyltransf_25|Methyltransferase domain|m.181936:99-196;PF02353.17|CMAS|Mycolic acid cyclopropane synthetase|m.181936:45-255;PF08242.9|Methyltransf_12|Methyltransferase domain|m.…
c427479_g1	2451	337	5156	169	418	321	60.27	7.949	112.104	6.07	13.491	8.906	61.14	9.64	-2.65	1.63E-04	2.46E-03	yes	down	c427479_g1_i3	1428	gi|89113191|gb|ABD61227.1|	O-methyltransferase-2 [Vanilla planifolia]	0.00E+00	82%	gi|29839377|sp|Q8W013.1|COMT1_CATRO	RecName: Full=Caffeic acid 3-O-methyltransferase; Short=CAOMT; Short=COMT; AltName: Full=S-adenosysl-L-methionine:caffeic acid 3-O-methyltransferase [Catharanthus	0.00E+00	73%	29760.GSVIVG00037163001	SubName: Full=Chromosome chr16 scaffold_86, whole genome shotgun sequence;	COG0500	_	_	GO:0008171|O-methyltransferase activity;GO:0046983|protein dimerization activity;	GO:0032259|methylation;	_	K13066	E2.1.1.68, COMT	path:ko00940;path:ko01100;path:ko01110	m.96712|c427479_g1_i3:1-1179(+)	5prime_partial	PF00891.15|Methyltransf_2|O-methyltransferase|m.96712:157-378;PF08100.8|Dimerisation|Dimerisation domain|m.96712:60-113
c431627_g1	47	13	98	0	0	0	0.744	0.196	1.369	0	0	0	0.78	0	-3.14	1.64E-04	2.47E-03	yes	down	c431627_g1_i1	1944	gi|646298235|gb|KDQ19391.1|	glycosyltransferase family 20 protein [Botryobasidium botryosum FD-172 SS1]	0.00E+00	86%	gi|21362990|sp|O59921.1|TPS1_EMENI	RecName: Full=Alpha,alpha-trehalose-phosphate synthase [UDP-forming]	0.00E+00	84%	104341.JGI118282	annotation not available	COG0380	KOG1050	_	GO:0003825|alpha,alpha-trehalose-phosphate synthase (UDP-forming) activity;	GO:0005982|starch metabolic process;GO:0005992|trehalose biosynthetic process;GO:0005985|sucrose metabolic process;	_	K00697	otsA	path:ko00500;path:ko01100	m.2732|c431627_g1_i1:146-1846(-)	complete	PF00982.18|Glyco_transf_20|Glycosyltransferase family 20|m.2732:36-527
c415412_g2	22	46	64	0	0	0	0.508	1.028	1.303	0	0	0	0.97	0	-3.42	1.64E-04	2.48E-03	yes	down	c415412_g2_i1	1423	gi|353236621|emb|CCA68612.1|	probable BAT1-branched chain amino acid aminotransferase, mitochondrial [Piriformospora indica DSM 11827]	0.00E+00	82%	gi|1352941|sp|P47176.1|BCA2_YEAST	RecName: Full=Branched-chain-amino-acid aminotransferase, cytosolic; Short=BCAT; AltName: Full=Protein TWT2 [Saccharomyces cerevisiae S288c]	0.00E+00	64%	29883.JGI303988	hypothetical protein	COG0115	KOG0975	_	GO:0004084|branched-chain-amino-acid transaminase activity;	GO:0015940|pantothenate biosynthetic process;GO:0009097|isoleucine biosynthetic process;GO:0006574|valine catabolic process;GO:0009098|leucine biosynthetic process;GO:0009099|valine biosynthetic process;GO:0006552|leucine catabolic process;GO:0006550|isoleucine catabolic process;	_	K00826	E2.6.1.42, ilvE	path:ko00270;path:ko00280;path:ko00290;path:ko00770;path:ko01100;path:ko01110;path:ko01130;path:ko01210;path:ko01230	m.150933|c415412_g2_i1:2-1252(-)	3prime_partial	PF01063.16|Aminotran_4|Amino-transferase class IV|m.150933:86-378
c430392_g1	23	85	31	0	0	0	0.281	0.989	0.333	0	0	0	0.54	0	-2.68	1.73E-04	2.57E-03	yes	down	c430392_g1_i1	2453	gi|353234685|emb|CCA66707.1|	probable PMT4-dolichyl-phosphate-mannose--protein O-mannosyltransferase [Piriformospora indica DSM 11827]	0.00E+00	90%	gi|1172542|sp|P46971.1|PMT4_YEAST	RecName: Full=Dolichyl-phosphate-mannose--protein mannosyltransferase 4 [Saccharomyces cerevisiae S288c]	0.00E+00	65%	104341.JGI113194	annotation not available	COG1928	KOG3359	_	GO:0000030|mannosyltransferase activity;	GO:0097502|mannosylation;GO:0006493|protein O-linked glycosylation;	GO:0000136|alpha-1,6-mannosyltransferase complex;	K00728	POMT	path:ko00514	m.181652|c430392_g1_i1:99-2453(-)	5prime_partial	PF02366.15|PMT|Dolichyl-phosphate-mannose-protein mannosyltransferase|m.181652:72-317;PF16192.2|PMT_4TMC|C-terminal four TMM region of protein-O-mannosyltransferase|m.181652:558-773;PF02815.16|MIR|MIR domain|m.181652:355-521
c449038_g5	925	953	1105	1941	2088	1778	31.656	31.542	33.58	92.993	94.197	66.514	32.31	84.36	1.38	1.90E-04	2.75E-03	yes	up	c449038_g5_i2	1052	gi|672127329|ref|XP_008787127.1|	PREDICTED: mannose-1-phosphate guanyltransferase alpha-like isoform X1 [Phoenix dactylifera]	0.00E+00	95%	gi|74860817|sp|Q86HG0.1|GMPPA_DICDI	RecName: Full=Mannose-1-phosphate guanyltransferase alpha; AltName: Full=GDP-mannose pyrophosphorylase A; AltName: Full=GTP-mannose-1-phosphate guanylyltransferase	0.00E+00	74%	3694.estExt_fgenesh4_pm.C_LG_XV0175	hypothetical protein	COG1208	KOG1460	_	GO:0016779|nucleotidyltransferase activity;	GO:0009058|biosynthetic process;	_	K00966	GMPP	path:ko00051;path:ko00520;path:ko01100;path:ko01110	m.202822|c449038_g5_i2:3-701(-)	3prime_partial	PF00483.20|NTP_transferase|Nucleotidyl transferase|m.202822:10-222;PF12804.4|NTP_transf_3|MobA-like NTP transferase domain|m.202822:10-124
c448737_g2	1396	1039	1707	2272	5494	1847	18.483	13.245	19.952	42.095	94.985	26.758	17.23	55.38	1.68	2.06E-04	2.93E-03	yes	up	c448737_g2_i1	2272	gi|672134429|ref|XP_008790864.1|	PREDICTED: putative glycosyltransferase 2 [Phoenix dactylifera]	0.00E+00	87%	gi|46576207|sp|O22775.1|GT2_ARATH	RecName: Full=Putative glycosyltransferase 2; Short=AtGT2 [Arabidopsis thaliana]	0.00E+00	93%	15368.BRADI1G64950.1	annotation not avaliable	_	KOG4748	_	GO:0016758|transferase activity, transferring hexosyl groups;	GO:0008152|metabolic process;	GO:0016021|integral component of membrane;	K08238	XXT	_	m.93031|c448737_g2_i1:245-1555(-)	complete	PF05637.9|Glyco_transf_34|galactosyl transferase GMA12/MNN10 family|m.93031:124-363
c422601_g1	117	99	226	7	0	4	1.453	1.185	2.473	0.12	0	0.052	1.73	0.05	-3.56	2.10E-04	2.97E-03	yes	down	c422601_g1_i1	2409	gi|189199614|ref|XP_001936144.1|	amidophosphoribosyltransferase [Pyrenophora tritici-repentis Pt-1C-BFP]	0.00E+00	93%	gi|3122656|sp|Q12698.1|PUR1_LACKL	RecName: Full=Amidophosphoribosyltransferase; Short=ATase; AltName: Full=Glutamine phosphoribosylpyrophosphate amidotransferase [Lachancea kluyveri]	0.00E+00	70%	332648.A6SB12	hypothetical protein	COG0034	KOG0572	_	GO:0046872|metal ion binding;GO:0004044|amidophosphoribosyltransferase activity;	GO:0006541|glutamine metabolic process;GO:0006536|glutamate metabolic process;GO:0009116|nucleoside metabolic process;GO:0009113|purine nucleobase biosynthetic process;GO:0006189|'de novo' IMP biosynthetic process;	_	K00764	purF, PPAT	path:ko00230;path:ko00250;path:ko01100;path:ko01110;path:ko01130	m.234801|c422601_g1_i1:237-2006(+)	complete	PF13522.3|GATase_6|Glutamine amidotransferase domain|m.234801:65-198;PF13537.3|GATase_7|Glutamine amidotransferase domain|m.234801:87-220;PF00156.24|Pribosyltran|Phosphoribosyl transferase domain|m.234801:303-403
c423082_g1	34	31	53	0	0	0	0.808	0.715	1.122	0	0	0	0.89	0	-3.31	2.14E-04	3.00E-03	yes	down	c423082_g1_i1	1386	gi|576991312|gb|EUC64014.1|	choline-phosphate cytidylyltransferase [Rhizoctonia solani AG-3 Rhs1AP]	0.00E+00	62%	gi|75268054|sp|Q9ZV56.1|CCT1_ARATH	RecName: Full=Choline-phosphate cytidylyltransferase 1; Short=AtCCT1; AltName: Full=CTP:phosphocholine cytidylyltransferase 1; AltName: Full=Phosphorylcholine trans	0.00E+00	73%	29883.JGI318954	cholinephosphate cytidylyltransferase	COG0615	KOG2804	_	_	_	_	K00968	PCYT1	path:ko00440;path:ko00564;path:ko01100;path:ko05231	m.114604|c423082_g1_i1:60-1385(-)	5prime_partial	PF01467.23|CTP_transf_like|Cytidylyltransferase-like|m.114604:258-386
c303191_g1	0	0	0	17	75	17	0	0	0	0.614	2.543	0.481	0	1.24	3.75	2.20E-04	3.08E-03	yes	up	c303191_g1_i1	1302	gi|672137644|ref|XP_008792553.1|	PREDICTED: gibberellic acid methyltransferase 2 [Phoenix dactylifera]	0.00E+00	83%	gi|75110973|sp|Q5XF78.1|GAMT2_ARATH	RecName: Full=Gibberellic acid methyltransferase 2; AltName: Full=Gibberellin A(4) carboxyl methyltransferase [Arabidopsis thaliana]	0.00E+00	72%	29760.GSVIVG00024863001	SubName: Full=Chromosome chr6 scaffold_3, whole genome shotgun sequence;	_	_	NOG218640	GO:0008168|methyltransferase activity;	_	_	K18886	GAMT2	_	m.177207|c303191_g1_i1:1-1251(+)	5prime_partial	PF03492.12|Methyltransf_7|SAM dependent carboxyl methyltransferase|m.177207:93-398
c426604_g1	47	99	59	0	0	2	0.799	1.625	0.884	0	0	0.042	1.11	0.01	-3.4	2.45E-04	3.34E-03	yes	down	c426604_g1_i2	1827	gi|353234386|emb|CCA66412.1|	probable sulfate adenylyltransferase [Piriformospora indica DSM 11827]	0.00E+00	93%	gi|74700037|sp|Q4P460.1|MET3_USTMA	RecName: Full=Sulfate adenylyltransferase; AltName: Full=ATP-sulfurylase; AltName: Full=Sulfate adenylate transferase; Short=SAT [Ustilago maydis 521]	0.00E+00	86%	29883.JGI183631	hypothetical protein	COG2046	KOG0636	_	GO:0005524|ATP binding;GO:0004020|adenylylsulfate kinase activity;GO:0004781|sulfate adenylyltransferase (ATP) activity;	GO:0000103|sulfate assimilation;GO:0016310|phosphorylation;GO:0070814|hydrogen sulfide biosynthetic process;GO:0006144|purine nucleobase metabolic process;GO:0019344|cysteine biosynthetic process;GO:0009086|methionine biosynthetic process;	GO:0005737|cytoplasm;	K00958	sat, met3	path:ko00230;path:ko00261;path:ko00450;path:ko00920;path:ko01100;path:ko01120;path:ko01130	m.210007|c426604_g1_i2:77-1804(-)	complete	PF01747.14|ATP-sulfurylase|ATP-sulfurylase|m.210007:175-388;PF01583.17|APS_kinase|Adenylylsulphate kinase|m.210007:396-557;PF14306.3|PUA_2|PUA-like domain|m.210007:4-165
c431427_g1	11	141	20	0	0	0	0.472	5.864	0.761	0	0	0	2.41	0	-4.65	2.49E-04	3.38E-03	yes	down	c431427_g1_i1	896	gi|255965288|gb|ACU44949.1|	dolichol phosphate beta-d-mannosyltransferase-like [Pfiesteria piscicida]	0.00E+00	71%	gi|119370388|sp|P54856.2|DPM1_USTMA	RecName: Full=Dolichol-phosphate mannosyltransferase; AltName: Full=Dolichol-phosphate mannose synthase; Short=DPM synthase; AltName: Full=Dolichyl-phosphate beta-	0.00E+00	69%	_	_	_	_	_	_	_	_	K00721	DPM1	path:ko00510;path:ko01100	m.24447|c431427_g1_i1:3-866(+);m.24448|c431427_g1_i1:552-896(-)	5prime_partial;5prime_partial	PF00535.23|Glycos_transf_2|Glycosyl transferase family 2|m.24447:31-200;PF13641.3|Glyco_tranf_2_3|Glycosyltransferase like family 2|m.24447:31-142
c419805_g1	25	76	23	0	0	0	0.645	1.899	0.523	0	0	0	1.03	0	-3.49	2.56E-04	3.45E-03	yes	down	c419805_g1_i1	1302	gi|353227280|emb|CCA77793.1|	probable mannosyltransferase involved in N-linked and O-linked glycosylation [Piriformospora indica DSM 11827]	0.00E+00	84%	gi|2494840|sp|Q00310.1|MNT1_CANAL	RecName: Full=Glycolipid 2-alpha-mannosyltransferase 1; AltName: Full=Alpha-1,2-mannosyltransferase 1 [Candida albicans SC5314]	0.00E+00	75%	104341.JGI48193	annotation not available	COG5020	KOG4472	_	_	GO:0070085|glycosylation;	_	K10967	KTR1_3	path:ko00514	m.154107|c419805_g1_i1:53-1189(+)	complete	PF01793.13|Glyco_transf_15|Glycolipid 2-alpha-mannosyltransferase|m.154107:43-340
c443489_g2	8	0	4	64	68	172	0.372	0	0.181	4.42	5.646	8.769	0.18	6.34	4.54	2.56E-04	3.45E-03	yes	up	c443489_g2_i4	635	gi|672168744|ref|XP_008804385.1|	PREDICTED: glucomannan 4-beta-mannosyltransferase 9-like [Phoenix dactylifera]	0.00E+00	81%	gi|75140112|sp|Q7PC76.1|CSLA1_ORYSJ	RecName: Full=Glucomannan 4-beta-mannosyltransferase 1; AltName: Full=Cellulose synthase-like protein A1; AltName: Full=Glucomannan-synthase 1; Short=Mannan syntha	0.00E+00	82%	29760.GSVIVG00021687001	SubName: Full=Chromosome chr8 scaffold_23, whole genome shotgun sequence;	COG1215	_	_	GO:0051753|mannan synthase activity;	GO:0097502|mannosylation;GO:0009294|DNA mediated transformation;GO:0009617|response to bacterium;	_	K13680	CSLA	_	m.16788|c443489_g2_i4:48-635(+)	3prime_partial	PF00535.23|Glycos_transf_2|Glycosyl transferase family 2|m.16788:99-196
c99459_g1	7	132	32	0	0	0	0.454	8.399	1.864	0	0	0	3.66	0	-5.23	2.60E-04	3.49E-03	yes	down	c99459_g1_i1	685	gi|597993823|ref|XP_007366715.1|	glutathione S-transferase C-terminal-like protein [Dichomitus squalens LYAD-421 SS1]	9.00E-41	63%	gi|1170093|sp|P42769.1|GSTF1_ARATH	RecName: Full=Glutathione S-transferase PM239X14; AltName: Full=GST class-phi [Arabidopsis thaliana]	5.00E-37	63%	_	_	_	_	_	_	_	_	K00799	GST, gst	path:ko00480;path:ko00980;path:ko00982;path:ko05204	m.67893|c99459_g1_i1:2-685(+)	5prime_partial	PF00043.22|GST_C|Glutathione S-transferase, C-terminal domain|m.67893:135-216;PF02798.17|GST_N|Glutathione S-transferase, N-terminal domain|m.67893:16-92;PF13417.3|GST_N_3|Glutathione S-transferase, N-terminal domain|m.67893:21-97;PF13409.3|GST_N_2|Glutathione S-transferase, N-terminal domain|m.67893:26-93;PF14497.3|GST_C_3|Glutathione S-transferase, C-terminal domain|m.67893:133-217
c723353_g1	9	140	23	0	0	0	0.427	6.481	0.98	0	0	0	2.68	0	-4.8	2.60E-04	3.49E-03	yes	down	c723353_g1_i1	834	gi|405971996|gb|EKC36795.1|	Glutathione S-transferase A [Crassostrea gigas]	4.00E-27	52%	gi|11132235|sp|P57108.1|GSTZ_EUPES	RecName: Full=Glutathione S-transferase zeta class	1.00E-13	65%	_	_	_	_	_	_	_	_	K00799	GST, gst	path:ko00480;path:ko00980;path:ko00982;path:ko05204	m.18368|c723353_g1_i1:125-784(+)	complete	PF13417.3|GST_N_3|Glutathione S-transferase, N-terminal domain|m.18368:13-83;PF02798.17|GST_N|Glutathione S-transferase, N-terminal domain|m.18368:14-78;PF13409.3|GST_N_2|Glutathione S-transferase, N-terminal domain|m.18368:17-79;PF00043.22|GST_C|Glutathione S-transferase, C-terminal domain|m.18368:127-198;PF13410.3|GST_C_2|Glutathione S-transferase, C-terminal domain|m.18368:131-192;PF14497.3|GS…
c176275_g1	8	168	17	0	0	0	0.136	2.849	0.266	0	0	0	1.1	0	-3.59	2.67E-04	3.55E-03	yes	down	c176275_g1_i1	1780	gi|281210991|gb|EFA85157.1|	glycosyltransferase [Polysphondylium pallidum PN500]	0.00E+00	67%	gi|17376382|sp|Q9LJK1.1|FUT11_ARATH	RecName: Full=Glycoprotein 3-alpha-L-fucosyltransferase A; AltName: Full=Core alpha-(1,3)-fucosyltransferase; AltName: Full=Fuc-T C3; AltName: Full=FucT1; AltName:	2.00E-29	57%	_	_	_	_	_	GO:0016740|transferase activity;	_	GO:0016020|membrane;	K00753	E2.4.1.214	path:ko00513	m.216845|c176275_g1_i1:71-1738(+)	complete	PF00852.16|Glyco_transf_10|Glycosyltransferase family 10 (fucosyltransferase) C-term|m.216845:272-443
c431989_g1	287	321	397	15	54	26	4.902	5.355	6.229	0.361	1.259	0.492	5.53	0.72	-2.78	2.67E-04	3.56E-03	yes	down	c431989_g1_i2	2369	gi|657393533|gb|KEH34353.1|	acyl-CoA N-acyltransferase (NAT) superfamily protein, putative [Medicago truncatula]	0.00E+00	65%	gi|75099211|sp|O64815.1|HLS1L_ARATH	RecName: Full=Probable N-acetyltransferase HLS1-like [Arabidopsis thaliana]	1.00E-29	62%	_	_	_	_	_	_	_	_	_	_	_	m.139514|c431989_g1_i2:123-443(-);m.139512|c431989_g1_i2:1381-2148(+)	complete;complete	_
c266461_g1	8	148	22	0	0	0	0.336	6.04	0.827	0	0	0	2.45	0	-4.67	2.73E-04	3.61E-03	yes	down	c266461_g1_i1	907	gi|325181989|emb|CCA16443.1|	putative methyltransferase [Albugo laibachii Nc14]	0.00E+00	73%	gi|160395542|sp|A5WVX1.1|MET13_DANRE	RecName: Full=Methyltransferase-like protein 13 [Danio rerio]	1.00E-27	57%	_	_	_	_	_	GO:0016740|transferase activity;	GO:0008152|metabolic process;	_	_	_	_	m.11667|c266461_g1_i1:203-784(+)	complete	PF08241.9|Methyltransf_11|Methyltransferase domain|m.11667:45-148;PF13847.3|Methyltransf_31|Methyltransferase domain|m.11667:43-151;PF13649.3|Methyltransf_25|Methyltransferase domain|m.11667:44-144
c447729_g1	704	1163	717	183	121	176	10.721	17.063	9.643	3.902	2.403	2.93	12.49	3.04	-2	2.84E-04	3.72E-03	yes	down	c447729_g1_i1	2011	gi|672126666|ref|XP_008786791.1|	PREDICTED: probable protein S-acyltransferase 4 [Phoenix dactylifera]	0.00E+00	77%	gi|75264563|sp|Q9M1K5.1|ZDH13_ARATH	RecName: Full=Probable protein S-acyltransferase 4; AltName: Full=Probable palmitoyltransferase At3g56930; AltName: Full=Zinc finger DHHC domain-containing protein	0.00E+00	75%	15368.BRADI2G10750.1	annotation not avaliable	COG5273	KOG1311	_	_	_	_	_	_	_	m.186465|c447729_g1_i1:331-1686(-)	complete	PF01529.17|zf-DHHC|DHHC palmitoyltransferase|m.186465:153-278
c322400_g1	7	149	22	0	0	0	0.154	3.172	0.428	0	0	0	1.28	0	-3.78	2.99E-04	3.87E-03	yes	down	c322400_g1_i1	1477	gi|585638010|ref|XP_006879229.1|	PREDICTED: histone-lysine N-methyltransferase setd3 [Elephantulus edwardii]	0.00E+00	54%	gi|75571462|sp|Q5ZML9.1|SETD3_CHICK	RecName: Full=Histone-lysine N-methyltransferase setd3; AltName: Full=SET domain-containing protein 3	0.00E+00	54%	_	_	_	_	_	_	GO:0009987|cellular process;	_	K19199	SETD3	_	m.280083|c322400_g1_i1:1-1431(-)	3prime_partial	PF00856.25|SET|SET domain|m.280083:87-298
c726823_g1	10	196	28	0	1	0	0.291	5.502	0.723	0	0.038	0	2.21	0.01	-4.35	3.26E-04	4.12E-03	yes	down	c726823_g1_i1	1189	gi|281211527|gb|EFA85689.1|	cholinephosphate cytidylyltransferase [Polysphondylium pallidum PN500]	0.00E+00	69%	gi|75268054|sp|Q9ZV56.1|CCT1_ARATH	RecName: Full=Choline-phosphate cytidylyltransferase 1; Short=AtCCT1; AltName: Full=CTP:phosphocholine cytidylyltransferase 1; AltName: Full=Phosphorylcholine trans	0.00E+00	78%	44689.DDB_0231750	cholinephosphate cytidylyltransferase	COG0615	KOG2804	_	GO:0016779|nucleotidyltransferase activity;	GO:0009058|biosynthetic process;	_	K00968	PCYT1	path:ko00440;path:ko00564;path:ko01100;path:ko05231	m.99115|c726823_g1_i1:16-1188(-)	5prime_partial	PF01467.23|CTP_transf_like|Cytidylyltransferase-like|m.99115:141-268
c342042_g1	6	214	8	0	0	0	0.1	3.397	0.114	0	0	0	1.22	0	-3.73	3.45E-04	4.29E-03	yes	down	c342042_g1_i2	1844	gi|470250243|ref|XP_004367353.1|	sulfate adenylyltransferase [Dictyostelium fasciculatum]	0.00E+00	78%	gi|74620373|sp|Q8J0I4.1|MET3_MUCCL	RecName: Full=Sulfate adenylyltransferase; AltName: Full=ATP-sulfurylase; AltName: Full=Sulfate adenylate transferase; Short=SAT	0.00E+00	68%	44689.DDB_0230064	adenylylsulfate kinase	COG2046;COG0529	KOG4238	_	GO:0016779|nucleotidyltransferase activity;	GO:0044237|cellular metabolic process;	_	K00958	sat, met3	path:ko00230;path:ko00261;path:ko00450;path:ko00920;path:ko01100;path:ko01120;path:ko01130	m.134898|c342042_g1_i2:36-1823(-)	complete	PF01747.14|ATP-sulfurylase|ATP-sulfurylase|m.134898:190-409;PF01583.17|APS_kinase|Adenylylsulphate kinase|m.134898:417-572;PF14306.3|PUA_2|PUA-like domain|m.134898:20-177
c365098_g1	7	167	14	0	0	0	0.191	4.395	0.342	0	0	0	1.67	0	-4.15	3.51E-04	4.34E-03	yes	down	c365098_g1_i1	1248	gi|470521118|ref|XP_004353680.1|	acetylCoA acetyltransferase, mitochondrial, putative [Acanthamoeba castellanii str. Neff]	0.00E+00	76%	gi|74860427|sp|Q86AD9.1|THIL1_DICDI	RecName: Full=Probable acetyl-CoA acetyltransferase; AltName: Full=Acetoacetyl-CoA thiolase [Dictyostelium discoideum]	0.00E+00	75%	44689.DDB_0231621	acetoacetyl-CoA thiolase	COG0183	KOG1390	_	GO:0016746|transferase activity, transferring acyl groups;	_	_	K00626	E2.3.1.9, atoB	path:ko00071;path:ko00072;path:ko00280;path:ko00310;path:ko00362;path:ko00380;path:ko00620;path:ko00630;path:ko00640;path:ko00650;path:ko00720;path:ko00900;path:ko01100;path:ko01110;path:ko01120;path:ko01130;path:ko01200;path:ko01212;path:ko02020	m.183940|c365098_g1_i1:1-1248(-)	internal	PF00108.20|Thiolase_N|Thiolase, N-terminal domain|m.183940:34-292;PF02803.15|Thiolase_C|Thiolase, C-terminal domain|m.183940:301-415;PF00109.23|ketoacyl-synt|Beta-ketoacyl synthase, N-terminal domain|m.183940:113-149
c441960_g1	139	126	221	8	1	12	2.442	2.095	3.376	0.205	0.025	0.23	2.66	0.15	-3.46	3.55E-04	4.39E-03	yes	down	c441960_g1_i3	1642	gi|407921527|gb|EKG14669.1|	Aminotransferase class-3 [Macrophomina phaseolina MS6]	0.00E+00	94%	gi|146345471|sp|Q92413.2|OAT_EMENI	RecName: Full=Ornithine aminotransferase; AltName: Full=Ornithine--oxo-acid aminotransferase [Aspergillus nidulans FGSC A4]	0.00E+00	87%	5059.CADAFLAP00004777	L-ornithine aminotransferase Car2, putative	COG4992	KOG1402	_	GO:0008483|transaminase activity;GO:0030170|pyridoxal phosphate binding;	GO:0008152|metabolic process;	_	K00819	rocD, OAT	path:ko00330;path:ko01100;path:ko01110;path:ko01130	m.17202|c441960_g1_i3:214-1641(-)	5prime_partial	PF00202.18|Aminotran_3|Aminotransferase class-III|m.17202:49-446;PF00155.18|Aminotran_1_2|Aminotransferase class I and II|m.17202:218-441
c436733_g2	162	22	357	306	1715	1324	2.624	0.333	5.021	6.757	36.265	23.326	2.71	22.76	3.03	3.55E-04	4.39E-03	yes	up	c436733_g2_i7	1607	gi|672173451|ref|XP_008806857.1|	PREDICTED: protein O-glucosyltransferase 1 [Phoenix dactylifera]	0.00E+00	74%	_	_	_	_	_	_	_	_	_	_	_	_	_	_	_	m.268004|c436733_g2_i7:1-1467(+)	5prime_partial	PF05686.9|Glyco_transf_90|Glycosyl transferase family 90|m.268004:64-445
c446662_g1	55	141	45	0	0	3	0.999	2.467	0.723	0	0	0.063	1.4	0.02	-3.62	3.81E-04	4.63E-03	yes	down	c446662_g1_i1	1735	gi|597906710|ref|XP_007300654.1|	acyltransferase ChoActase/COT/CPT [Stereum hirsutum FP-91666 SS1]	0.00E+00	76%	gi|83300864|sp|P80235.2|CACM_YEAST	RecName: Full=Putative mitochondrial carnitine O-acetyltransferase [Saccharomyces cerevisiae S288c]	3.00E-37	66%	5059.CADAFLAP00008125	Carnitine acetyl transferase	_	KOG3719	_	GO:0016740|transferase activity;	_	_	K00624	E2.3.1.7	path:ko04146	m.82838|c446662_g1_i1:1-1656(+)	5prime_partial	PF00755.17|Carn_acyltransf|Choline/Carnitine o-acyltransferase|m.82838:1-441
c392572_g1	54	94	4	0	0	0	1.198	2.017	0.076	0	0	0	1.07	0	-3.55	3.93E-04	4.74E-03	yes	down	c392572_g1_i1	1467	gi|599115169|ref|XP_007385770.1|	aspartate aminotransferase [Punctularia strigosozonata HHB-11173 SS5]	0.00E+00	90%	gi|338817898|sp|P05201.3|AATC_MOUSE	RecName: Full=Aspartate aminotransferase, cytoplasmic; Short=cAspAT; AltName: Full=Cysteine aminotransferase, cytoplasmic; AltName: Full=Cysteine transaminase, cyt	0.00E+00	71%	29883.JGI244612	aspartate amino-transferase (EC:2.6.1.1)	COG1448	KOG1412	_	GO:0004069|L-aspartate:2-oxoglutarate aminotransferase activity;GO:0080130|L-phenylalanine:2-oxoglutarate aminotransferase activity;GO:0030170|pyridoxal phosphate binding;	GO:0009094|L-phenylalanine biosynthetic process;GO:0006571|tyrosine biosynthetic process;GO:0006531|aspartate metabolic process;GO:0000162|tryptophan biosynthetic process;GO:0006560|proline metabolic process;GO:0006536|glutamate metabolic process;GO:0006522|alanine metabolic process;GO:0006525|arginine metabolic process;GO:0015976|carbon utilization;GO:0006534|cysteine metabolic process;GO:000610…	_	K14454	GOT1	path:ko00220;path:ko00250;path:ko00270;path:ko00330;path:ko00350;path:ko00360;path:ko00400;path:ko00710;path:ko00950;path:ko00960;path:ko01100;path:ko01110;path:ko01120;path:ko01130;path:ko01200;path:ko01210;path:ko01230	m.26895|c392572_g1_i1:3-827(-)	3prime_partial	PF00155.18|Aminotran_1_2|Aminotransferase class I and II|m.26895:31-251
c427544_g1	15	64	32	0	0	0	0.599	2.457	1.122	0	0	0	1.42	0	-3.92	4.06E-04	4.85E-03	yes	down	c427544_g1_i2	929	gi|353241188|emb|CCA73018.1|	related to glutathione transferase omega 1 [Piriformospora indica DSM 11827]	0.00E+00	76%	gi|75337231|sp|Q9SHH8.1|GSTUQ_ARATH	RecName: Full=Glutathione S-transferase U26; Short=AtGSTU26; AltName: Full=GST class-tau member 26 [Arabidopsis thaliana]	7.00E-14	60%	_	_	_	_	_	_	_	_	K00799	GST, gst	path:ko00480;path:ko00980;path:ko00982;path:ko05204	m.189582|c427544_g1_i2:1-789(+)	5prime_partial	PF13417.3|GST_N_3|Glutathione S-transferase, N-terminal domain|m.189582:29-102;PF13409.3|GST_N_2|Glutathione S-transferase, N-terminal domain|m.189582:34-98;PF02798.17|GST_N|Glutathione S-transferase, N-terminal domain|m.189582:27-97;PF13410.3|GST_C_2|Glutathione S-transferase, C-terminal domain|m.189582:145-217;PF00043.22|GST_C|Glutathione S-transferase, C-terminal domain|m.189582:132-223
c325552_g1	5	138	23	0	0	0	0.145	3.867	0.59	0	0	0	1.57	0	-4.06	4.24E-04	5.02E-03	yes	down	c325552_g1_i1	1191	gi|281201588|gb|EFA75797.1|	CDP-alcohol phosphatidyltransferase [Polysphondylium pallidum PN500]	0.00E+00	61%	gi|74897361|sp|Q55AQ3.1|CAPTA_DICDI	RecName: Full=Uncharacterized CDP-alcohol phosphatidyltransferase class-I family protein 1 [Dictyostelium discoideum]	2.00E-43	57%	_	_	_	_	_	_	_	_	K00993	EPT1	path:ko00440;path:ko00564;path:ko00565;path:ko01100;path:ko01110	m.20014|c325552_g1_i1:10-1137(-)	complete	PF01066.18|CDP-OH_P_transf|CDP-alcohol phosphatidyltransferase|m.20014:52-127
c454443_g2	2342	2490	2631	3166	3666	4703	26.418	27.489	24.916	50.706	53.316	58.268	26.24	54.21	1.04	4.54E-04	5.28E-03	yes	up	c454443_g2_i7	3607	gi|672144560|ref|XP_008796181.1|	PREDICTED: 4-alpha-glucanotransferase DPE2 isoform X1 [Phoenix dactylifera]	0.00E+00	91%	gi|75118561|sp|Q69Q02.1|DPE2_ORYSJ	RecName: Full=4-alpha-glucanotransferase DPE2; AltName: Full=Amylomaltase; AltName: Full=Disproportionating enzyme; Short=D-enzyme; AltName: Full=Protein DISPROPORT	0.00E+00	89%	4558.Sb02g042100.1	hypothetical protein	COG1640	_	_	GO:2001070|starch binding;GO:0004134|4-alpha-glucanotransferase activity;	GO:0005977|glycogen metabolic process;GO:0005982|starch metabolic process;GO:0005985|sucrose metabolic process;	_	K00705	malQ	path:ko00500;path:ko01100	m.103146|c454443_g2_i7:1051-3354(+);m.103147|c454443_g2_i7:342-1064(+)	complete;complete	PF02446.14|Glyco_hydro_77|4-alpha-glucanotransferase|m.103146:85-713;PF00686.16|CBM_20|Starch binding domain|m.103147:16-105;PF00686.16|CBM_20|Starch binding domain|m.103147:159-217
c378273_g1	9	96	22	0	0	0	0.227	2.301	0.485	0	0	0	1.02	0	-3.49	5.04E-04	5.69E-03	yes	down	c378273_g1_i1	1341	gi|380015248|ref|XP_003691619.1|	PREDICTED: histone-lysine N-methyltransferase setd3-like [Apis florea]	4.00E-16	42%	_	_	_	_	_	_	_	_	_	_	_	_	K19199	SETD3	_	m.82543|c378273_g1_i1:38-1339(-)	5prime_partial	PF09273.8|Rubis-subs-bind|Rubisco LSMT substrate-binding|m.82543:317-406;PF00856.25|SET|SET domain|m.82543:59-259
c434128_g2	34	13	58	0	0	0	0.635	0.235	0.951	0	0	0	0.61	0	-2.83	5.11E-04	5.75E-03	yes	down	c434128_g2_i1	1697	gi|353243671|emb|CCA75183.1|	related to LCB2-serine C-palmitoyltransferase subunit, partial [Piriformospora indica DSM 11827]	0.00E+00	88%	gi|1346422|sp|Q09925.1|LCB2_SCHPO	RecName: Full=Serine palmitoyltransferase 2; Short=SPT 2; AltName: Full=Long chain base biosynthesis protein 2 [Schizosaccharomyces pombe 972h-]	0.00E+00	71%	29883.JGI156780	annotation not available	COG0156	KOG1357	_	GO:0003824|catalytic activity;	GO:0008152|metabolic process;	_	K00654	SPT	path:ko00600;path:ko01100;path:ko04071	m.278730|c434128_g2_i1:3-1631(-)	3prime_partial	PF00155.18|Aminotran_1_2|Aminotransferase class I and II|m.278730:243-492
c433047_g1	22	48	26	0	0	0	0.69	1.468	0.723	0	0	0	0.97	0	-3.41	5.15E-04	5.77E-03	yes	down	c433047_g1_i1	1117	gi|321264448|ref|XP_003196941.1|	CDP-diacylglycerol-inositol 3-phosphatidyltransferase [Cryptococcus gattii WM276]	0.00E+00	72%	gi|1723230|sp|Q10153.1|PIS_SCHPO	RecName: Full=CDP-diacylglycerol--inositol 3-phosphatidyltransferase; AltName: Full=Phosphatidylinositol synthase; Short=PI synthase; Short=PtdIns synthase [Schizosac	3.00E-45	66%	214684.CNH00510	CDP-diacylglycerol-inositol 3-phosphatidyltransferase, putative	COG0558	KOG3240	_	GO:0016740|transferase activity;	_	_	K00999	CDIPT	path:ko00562;path:ko00564;path:ko01100;path:ko04070	m.40196|c433047_g1_i1:222-1100(+)	complete	PF01066.18|CDP-OH_P_transf|CDP-alcohol phosphatidyltransferase|m.40196:46-108
c426374_g1	21	57	21	0	0	0	0.517	1.361	0.456	0	0	0	0.78	0	-3.14	5.45E-04	6.02E-03	yes	down	c426374_g1_i1	1346	gi|630359455|ref|XP_007869002.1|	class I glutamine amidotransferase-like protein [Gloeophyllum trabeum ATCC 11539]	0.00E+00	64%	_	_	_	_	_	_	_	_	_	_	_	_	_	_	_	m.26568|c426374_g1_i1:259-1206(-)	complete	PF06283.8|ThuA|Trehalose utilisation|m.26568:25-250
c435341_g2	865	932	986	1661	1810	1706	21.288	22.477	21.569	59.776	59.153	47.814	21.79	55.47	1.34	5.58E-04	6.12E-03	yes	up	c435341_g2_i5	2244	gi|645246104|ref|XP_008229196.1|	PREDICTED: glutathione S-transferase DHAR3, chloroplastic [Prunus mume]	2.00E-29	94%	gi|75330001|sp|Q8LE52.1|DHAR3_ARATH	RecName: Full=Glutathione S-transferase DHAR3, chloroplastic; AltName: Full=Chloride intracellular channel homolog 3; Short=CLIC homolog 3; AltName: Full=Glutathio	6.00E-30	90%	39946.BGIOSIBCE021233	annotation not avaliable	_	KOG1422	_	_	GO:0010731|protein glutathionylation;	GO:0009941|chloroplast envelope;	K01873	VARS, valS	path:ko00970	_	_	_
c457684_g1	10	114	13	0	0	0	0.145	1.547	0.162	0	0	0	0.63	0	-2.86	5.65E-04	6.19E-03	yes	down	c457684_g1_i1	2149	gi|66811414|ref|XP_639887.1|	oligosaccharyl transferase, STT3 subunit [Dictyostelium discoideum AX4]	0.00E+00	75%	gi|74853960|sp|Q54NM9.1|STT3_DICDI	RecName: Full=Dolichyl-diphosphooligosaccharide--protein glycosyltransferase subunit STT3; Short=Oligosaccharyl transferase subunit STT3 [Dictyostelium discoideum]	0.00E+00	75%	44689.DDB_0230191	oligosaccharyl transferase, STT3 subunit; Component of the N-oligosaccharyl transferase enzy [...]	COG1287	KOG2292	_	GO:0016740|transferase activity;	_	_	K07151	STT3	path:ko00510;path:ko00513;path:ko01100;path:ko04141	m.270754|c457684_g1_i1:1-2148(+)	internal	PF02516.11|STT3|Oligosaccharyl transferase STT3 subunit|m.270754:78-589
c431858_g3	1878	1686	2294	2775	2907	3558	32.709	27.215	34.055	63.69	62.154	65.604	31.33	63.81	1.02	5.72E-04	6.24E-03	yes	up	c431858_g3_i9	2392	gi|672174876|ref|XP_008807527.1|	PREDICTED: ribulose-1,5 bisphosphate carboxylase/oxygenase large subunit N-methyltransferase, chloroplastic-like [Phoenix dactylifera]	0.00E+00	93%	_	_	_	_	29760.GSVIVG00020556001	SubName: Full=Chromosome chr14 scaffold_21, whole genome shotgun sequence;	_	KOG1337	_	_	_	GO:0009570|chloroplast stroma;	_	_	_	m.199653|c431858_g3_i9:340-1386(-);m.199654|c431858_g3_i9:1518-2366(-)	complete;complete	PF09273.8|Rubis-subs-bind|Rubisco LSMT substrate-binding|m.199653:196-317
c438959_g1	32	103	44	0	0	2	0.272	0.842	0.333	0	0	0.021	0.49	0.01	-2.45	5.72E-04	6.24E-03	yes	down	c438959_g1_i1	3367	gi|353235798|emb|CCA67805.1|	probable UGT51-sterol glucosyltransferase (UDP-glucose:sterol glucosyltransferase) [Piriformospora indica DSM 11827]	0.00E+00	84%	gi|338817595|sp|P0CN90.1|ATG26_CRYNJ	RecName: Full=Sterol 3-beta-glucosyltransferase; AltName: Full=Autophagy-related protein 26	0.00E+00	74%	5306.JGI94425	.	_	_	NOG137981	_	_	_	K05841	E2.4.1.173	_	m.110956|c438959_g1_i1:11-3367(-)	5prime_partial	PF03033.17|Glyco_transf_28|Glycosyltransferase family 28 N-terminal domain|m.110956:608-741;PF02893.17|GRAM|GRAM domain|m.110956:13-57;PF02893.17|GRAM|GRAM domain|m.110956:425-484;PF00169.26|PH|PH domain|m.110956:65-155
c380374_g1	32	118	3	0	0	0	0.472	1.674	0.038	0	0	0	0.72	0	-3.04	5.78E-04	6.28E-03	yes	down	c380374_g1_i1	2072	gi|597923318|ref|XP_007316003.1|	glycosyltransferase family 2 protein [Serpula lacrymans var. lacrymans S7.9]	0.00E+00	89%	gi|6165999|sp|P30602.2|CHS3_EXODE	RecName: Full=Chitin synthase 3; AltName: Full=Chitin-UDP acetyl-glucosaminyl transferase 3; AltName: Full=Class-III chitin synthase 3 [Exophiala dermatitidis]	0.00E+00	76%	5306.JGI68717	.	COG1215	KOG2571	_	GO:0004100|chitin synthase activity;	GO:0006031|chitin biosynthetic process;	_	K00698	CHS1	path:ko00520	m.148885|c380374_g1_i1:216-2072(-)	5prime_partial	PF01644.14|Chitin_synth_1|Chitin synthase|m.148885:1-85;PF03142.12|Chitin_synth_2|Chitin synthase|m.148885:62-295;PF13632.3|Glyco_trans_2_3|Glycosyl transferase family group 2|m.148885:64-286
c404150_g1	49	27	108	0	0	2	1.788	0.94	3.528	0	0	0.084	2.13	0.03	-4.11	5.86E-04	6.35E-03	yes	down	c404150_g1_i2	1026	gi|599114926|ref|XP_007385690.1|	O-methyltransferase family 3 protein [Punctularia strigosozonata HHB-11173 SS5]	0.00E+00	80%	gi|30580384|sp|Q9XGD5.1|CAMT2_MAIZE	RecName: Full=Caffeoyl-CoA O-methyltransferase 2; AltName: Full=Trans-caffeoyl-CoA 3-O-methyltransferase 2; Short=CCoAMT-2; Short=CCoAOMT-2 [Zea mays]	1.00E-20	61%	29883.JGI184102	hypothetical protein	_	KOG1663	_	GO:0008171|O-methyltransferase activity;	GO:0032259|methylation;	_	_	_	_	_	_	_
c431523_g4	241	223	280	717	885	479	6.01	5.365	6.172	25.028	28.597	12.976	5.85	22.16	1.9	5.91E-04	6.38E-03	yes	up	c431523_g4_i2	1232	gi|672146127|ref|XP_008796999.1|	PREDICTED: probable galacturonosyltransferase-like 1 [Phoenix dactylifera]	0.00E+00	87%	gi|75193862|sp|Q9S7G2.1|GATL2_ARATH	RecName: Full=Probable galacturonosyltransferase-like 2 [Arabidopsis thaliana]	0.00E+00	82%	3694.fgenesh4_pg.C_scaffold_57000218	glycosyltransferase, CAZy family GT8	_	_	NOG264267;NOG81018	GO:0016757|transferase activity, transferring glycosyl groups;	GO:0008152|metabolic process;	_	_	_	_	m.184234|c431523_g4_i2:99-1148(+)	complete	PF01501.17|Glyco_transf_8|Glycosyl transferase family 8|m.184234:64-321
c652234_g1	1	0	626	0	0	0	0.009	0	6.8	0	0	0	2.45	0	-4.67	6.28E-04	6.66E-03	yes	down	c652234_g1_i1	2422	gi|317031722|ref|XP_001393379.2|	macrolide phosphotransferase k [Aspergillus niger CBS 513.88]	0.00E+00	80%	gi|74626697|sp|O42922.1|YBIH_SCHPO	RecName: Full=Uncharacterized MFS-type transporter C16A3.17c [Schizosaccharomyces pombe 972h-]	0.00E+00	52%	5061.CADANGAP00007458	Function: S. pombe enzyme plays a role in the entry into G0	COG0477	KOG0254	_	_	GO:0055085|transmembrane transport;	GO:0016021|integral component of membrane;	_	_	_	m.29981|c652234_g1_i1:137-2272(+)	complete	PF07690.13|MFS_1|Major Facilitator Superfamily|m.29981:210-610;PF06609.10|TRI12|Fungal trichothecene efflux pump (TRI12)|m.29981:208-492;PF00083.21|Sugar_tr|Sugar (and other) transporter|m.29981:239-377
c370605_g1	4	133	18	0	0	0	0.064	2.398	0.238	0	0	0	0.92	0	-3.35	6.47E-04	6.81E-03	yes	down	c370605_g1_i3	2011	gi|432864632|ref|XP_004070383.1|	PREDICTED: putative methyltransferase NSUN5-like [Oryzias latipes]	0.00E+00	59%	gi|118573086|sp|Q8K4F6.2|NSUN5_MOUSE	RecName: Full=Putative methyltransferase NSUN5; AltName: Full=NOL1/NOP2/Sun domain family member 5; AltName: Full=Williams-Beuren syndrome chromosomal region 20A	3.00E-41	63%	_	_	_	_	_	_	_	_	K15264	NSUN5, WBSCR20	_	m.47109|c370605_g1_i3:61-2010(+)	3prime_partial	PF01189.14|Methyltr_RsmB-F|16S rRNA methyltransferase RsmB/F|m.47109:354-550
c383656_g1	34	58	30	0	0	1	0.999	1.645	0.78	0	0	0.031	1.14	0.01	-3.49	6.56E-04	6.87E-03	yes	down	c383656_g1_i1	1179	gi|353240801|emb|CCA72652.1|	related to farnesyl-diphosphate farnesyltransferase [Piriformospora indica DSM 11827]	0.00E+00	87%	gi|51701416|sp|Q7S4Z6.1|FDFT_NEUCR	RecName: Full=Probable squalene synthase; Short=SQS; Short=SS; AltName: Full=FPP:FPP farnesyltransferase; AltName: Full=Farnesyl-diphosphate farnesyltransferase [Ne	0.00E+00	64%	29883.JGI157756	annotation not available	COG1562	KOG1459	_	GO:0004310|farnesyl-diphosphate farnesyltransferase activity;	GO:0006694|steroid biosynthetic process;GO:0016114|terpenoid biosynthetic process;	GO:0016021|integral component of membrane;	K00801	FDFT1	path:ko00100;path:ko00909;path:ko01100;path:ko01110;path:ko01130	m.149149|c383656_g1_i1:88-1179(+)	3prime_partial	PF00494.16|SQS_PSY|Squalene/phytoene synthase|m.149149:58-342
c424797_g1	55	81	61	0	0	3	1.207	1.723	1.189	0	0	0.073	1.38	0.02	-3.56	6.68E-04	6.96E-03	yes	down	c424797_g1_i1	1477	gi|353239826|emb|CCA71721.1|	probable dihydrolipoamide S-succinyltransferase precursor [Piriformospora indica DSM 11827]	0.00E+00	84%	gi|1352619|sp|P19262.2|ODO2_YEAST	RecName: Full=Dihydrolipoyllysine-residue succinyltransferase component of 2-oxoglutarate dehydrogenase complex, mitochondrial; AltName: Full=2-oxoglutarate dehydrog	0.00E+00	72%	104341.JGI115695	annotation not available	COG0508	KOG0559	_	_	_	_	K00658	DLST, sucB	path:ko00020;path:ko00310;path:ko01100;path:ko01110;path:ko01120;path:ko01130;path:ko01200	m.267621|c424797_g1_i1:36-1376(-)	complete	PF00198.20|2-oxoacid_dh|2-oxoacid dehydrogenases acyltransferase (catalytic domain)|m.267621:217-445;PF00364.19|Biotin_lipoyl|Biotin-requiring enzyme|m.267621:52-124
c587003_g1	10	114	10	0	0	0	0.381	4.19	0.333	0	0	0	1.66	0	-4.13	6.88E-04	7.11E-03	yes	down	c587003_g1_i1	975	gi|221108672|ref|XP_002161229.1|	PREDICTED: probable palmitoyltransferase ZDHHC16-like [Hydra vulgaris]	1.00E-24	53%	gi|338819190|sp|P0CS69.1|PFA4_CRYNB	RecName: Full=Palmitoyltransferase PFA4; AltName: Full=Protein fatty acyltransferase 4 [Cryptococcus neoformans var. neoformans B-3501A]	2.00E-18	60%	_	_	_	_	_	_	_	_	K18932	ZDHHC	_	m.222269|c587003_g1_i1:6-914(-)	complete	PF01529.17|zf-DHHC|DHHC palmitoyltransferase|m.222269:130-263
c452261_g1	216	66	460	2	0	21	1.416	0.421	2.663	0.024	0	0.147	1.53	0.06	-3.37	6.94E-04	7.16E-03	yes	down	c452261_g1_i1	4294	gi|628224671|ref|XP_007715423.1|	glycosyltransferase family 2 protein [Bipolaris zeicola 26-R-13]	0.00E+00	91%	gi|357529571|sp|P78611.4|CHSD_EMENI	RecName: Full=Chitin synthase D; AltName: Full=Chitin-UDP acetyl-glucosaminyl transferase D; AltName: Full=Class-V chitin synthase D [Aspergillus nidulans FGSC A4]	0.00E+00	78%	222929.C5P418	Chitin synthase 4;	COG1215	KOG2571	_	GO:0020037|heme binding;GO:0016758|transferase activity, transferring hexosyl groups;	GO:0008152|metabolic process;	_	K00698	CHS1	path:ko00520	m.175589|c452261_g1_i1:249-3911(-)	complete	PF03142.12|Chitin_synth_2|Chitin synthase|m.175589:660-1187;PF13632.3|Glyco_trans_2_3|Glycosyl transferase family group 2|m.175589:861-1101;PF13641.3|Glyco_tranf_2_3|Glycosyltransferase like family 2|m.175589:855-1028
c156316_g1	5	121	16	0	0	0	0.118	2.79	0.342	0	0	0	1.11	0	-3.59	7.14E-04	7.32E-03	yes	down	c156316_g1_i2	1387	gi|66802308|ref|XP_629936.1|	queuine tRNA-ribosyltransferase [Dictyostelium discoideum AX4]	0.00E+00	83%	gi|259517627|sp|Q28HC6.2|TGT_XENTR	RecName: Full=Queuine tRNA-ribosyltransferase; AltName: Full=Guanine insertion enzyme; AltName: Full=tRNA-guanine transglycosylase	0.00E+00	78%	44689.DDBDRAFT_0184073	hypothetical protein; Exchanges the guanine residue with 7-aminomethyl-7- deazaguanine in tR [...]	COG0343	KOG3908	_	GO:0008479|queuine tRNA-ribosyltransferase activity;	GO:0008616|queuosine biosynthetic process;	_	K00773	tgt, QTRT1	_	m.271196|c156316_g1_i2:117-1328(+)	complete	PF01702.15|TGT|Queuine tRNA-ribosyltransferase|m.271196:139-374
c441033_g1	187	258	254	622	886	468	2.733	3.622	3.281	12.719	16.874	7.493	3.23	12.39	1.91	7.22E-04	7.38E-03	yes	up	c441033_g1_i2	2049	gi|672146067|ref|XP_008796971.1|	PREDICTED: probable xyloglucan glycosyltransferase 9 [Phoenix dactylifera]	0.00E+00	87%	gi|172045716|sp|Q6AU53.2|CSLC9_ORYSJ	RecName: Full=Probable xyloglucan glycosyltransferase 9; AltName: Full=Cellulose synthase-like protein C9; AltName: Full=OsCslC9 [Oryza sativa Japonica Group]	0.00E+00	85%	3694.estExt_fgenesh4_pg.C_LG_II1042	hypothetical protein	COG1215	_	_	_	_	_	_	_	_	m.190491|c441033_g1_i2:2-1897(+)	5prime_partial	PF13641.3|Glyco_tranf_2_3|Glycosyltransferase like family 2|m.190491:174-404;PF13632.3|Glyco_trans_2_3|Glycosyl transferase family group 2|m.190491:266-461;PF00535.23|Glycos_transf_2|Glycosyl transferase family 2|m.190491:178-352;PF13506.3|Glyco_transf_21|Glycosyl transferase family 21|m.190491:245-405
c335901_g1	7	119	12	0	0	0	0.082	1.371	0.124	0	0	0	0.53	0	-2.67	7.24E-04	7.40E-03	yes	down	c335901_g1_i1	2487	gi|330797314|ref|XP_003286706.1|	glycosyltransferase [Dictyostelium purpureum]	0.00E+00	62%	gi|74854023|sp|Q54NU9.1|TPSB_DICDI	RecName: Full=Alpha,alpha-trehalose-phosphate synthase [UDP-forming]	0.00E+00	62%	_	_	_	_	_	_	_	_	K16055	TPS	path:ko00500;path:ko01100	m.102585|c335901_g1_i1:17-2458(+)	complete	PF00982.18|Glyco_transf_20|Glycosyltransferase family 20|m.102585:80-489;PF02358.13|Trehalose_PPase|Trehalose-phosphatase|m.102585:524-739
c409593_g1	0	0	0	29	18	18	0	0	0	1	0.585	0.481	0	0.68	2.96	7.60E-04	7.65E-03	yes	up	c409593_g1_i1	1348	gi|628344667|ref|XP_007748656.1|	sterol 24-C-methyltransferase [Cladophialophora psammophila CBS 110553]	0.00E+00	90%	gi|62900336|sp|Q9P3R1.1|ERG6_NEUCR	RecName: Full=Sterol 24-C-methyltransferase erg-4; AltName: Full=Delta(24)-sterol C-methyltransferase [Neurospora crassa OR74A]	0.00E+00	81%	33178.CADATEAP00000029	Sterol 24-C-methyltransferase	COG0500	KOG1269	_	GO:0003838|sterol 24-C-methyltransferase activity;	GO:0006694|steroid biosynthetic process;GO:0032259|methylation;	_	K00559	E2.1.1.41, SMT1, ERG6	path:ko00100;path:ko01100;path:ko01110;path:ko01130	m.234563|c409593_g1_i1:2-1000(+)	5prime_partial	PF08498.7|Sterol_MT_C|Sterol methyltransferase C-terminal|m.234563:264-329;PF13649.3|Methyltransf_25|Methyltransferase domain|m.234563:82-178;PF08241.9|Methyltransf_11|Methyltransferase domain|m.234563:83-180;PF13847.3|Methyltransf_31|Methyltransferase domain|m.234563:77-182;PF13489.3|Methyltransf_23|Methyltransferase domain|m.234563:76-233;PF02353.17|CMAS|Mycolic acid cyclopropane synthetase|m.2…
c597893_g1	7	105	14	0	0	0	0.136	1.958	0.238	0	0	0	0.79	0	-3.16	7.79E-04	7.77E-03	yes	down	c597893_g1_i1	1645	gi|470264077|ref|XP_004361098.1|	3-methyl-2-oxobutanoate hydroxymethyltransferase [Dictyostelium fasciculatum]	0.00E+00	78%	gi|238687873|sp|B0TC10.1|PANB_HELMI	RecName: Full=3-methyl-2-oxobutanoate hydroxymethyltransferase; AltName: Full=Ketopantoate hydroxymethyltransferase; Short=KPHMT [Heliobacterium modesticaldum Ice1	0.00E+00	69%	44689.DDB_0231509	2-dehydropantoate 2-reductase	COG0413	KOG2949	_	GO:0050661|NADP binding;GO:0003864|3-methyl-2-oxobutanoate hydroxymethyltransferase activity;GO:0008677|2-dehydropantoate 2-reductase activity;GO:0008168|methyltransferase activity;	GO:0015940|pantothenate biosynthetic process;GO:0055114|oxidation-reduction process;GO:0032259|methylation;	_	K00606	panB	path:ko00770;path:ko01100;path:ko01110	m.99050|c597893_g1_i1:3-356(+);m.99049|c597893_g1_i1:184-1596(+)	5prime_partial;complete	PF02548.12|Pantoate_transf|Ketopantoate hydroxymethyltransferase|m.99049:35-292
c396384_g1	20	73	31	0	0	1	0.3	1.047	0.409	0	0	0.021	0.59	0.01	-2.69	8.31E-04	8.15E-03	yes	down	c396384_g1_i1	2056	gi|353241744|emb|CCA73538.1|	related to glycosyltransferase family 31 protein-Laccaria bicolor [Piriformospora indica DSM 11827]	0.00E+00	87%	_	_	_	_	_	_	_	_	_	_	_	_	_	_	_	m.41366|c396384_g1_i1:92-2056(-);m.41367|c396384_g1_i1:1401-1799(+)	5prime_partial;complete	_
c272891_g1	4	120	16	0	0	0	0.045	1.253	0.152	0	0	0	0.49	0	-2.57	8.32E-04	8.15E-03	yes	down	c272891_g1_i1	2716	gi|66811534|ref|XP_639947.1|	rRNA methyltransferase [Dictyostelium discoideum AX4]	0.00E+00	58%	gi|74854041|sp|Q54NX0.1|SPB1_DICDI	RecName: Full=Putative rRNA methyltransferase; AltName: Full=2'-O-ribose RNA methyltransferase SPB1 homolog [Dictyostelium discoideum]	0.00E+00	58%	_	_	_	_	_	GO:0008649|rRNA methyltransferase activity;	GO:0000154|rRNA modification;GO:0001510|RNA methylation;	GO:0044424|intracellular part;	K14857	SPB1, FTSJ3	_	m.134485|c272891_g1_i1:2-2641(-)	3prime_partial	PF01728.16|FtsJ|FtsJ-like methyltransferase|m.134485:31-207;PF07780.9|Spb1_C|Spb1 C-terminal domain|m.134485:656-865;PF11861.5|DUF3381|Domain of unknown function (DUF3381)|m.134485:242-372
c323588_g1	4	117	17	0	0	0	0.091	2.496	0.333	0	0	0	0.99	0	-3.45	8.37E-04	8.19E-03	yes	down	c323588_g1_i1	1475	gi|306531009|sp|D3AXF4.1|ARGJ_POLPA	RecName: Full=Arginine biosynthesis bifunctional protein ArgJ, mitochondrial; Includes: RecName: Full=Glutamate N-acetyltransferase; Short=GAT; AltName: Full=Ornit	0.00E+00	71%	gi|306531009|sp|D3AXF4.1|ARGJ_POLPA	RecName: Full=Arginine biosynthesis bifunctional protein ArgJ, mitochondrial; Includes: RecName: Full=Glutamate N-acetyltransferase; Short=GAT; AltName: Full=Ornit	0.00E+00	71%	_	_	_	_	_	GO:0016746|transferase activity, transferring acyl groups;	GO:0008152|metabolic process;	_	K00620	argJ	path:ko00220;path:ko01100;path:ko01110;path:ko01130;path:ko01210;path:ko01230	m.201455|c323588_g1_i1:23-1402(-)	complete	PF01960.15|ArgJ|ArgJ family|m.201455:55-459
c395683_g1	1757	1959	1902	450	627	624	29.041	31.209	27.788	10.418	13.58	11.323	29.33	11.84	-1.3	8.77E-04	8.49E-03	yes	down	c395683_g1_i4	1869	gi|672114217|ref|XP_008775935.1|	PREDICTED: protein O-linked-mannose beta-1,4-N-acetylglucosaminyltransferase 2-like [Phoenix dactylifera]	0.00E+00	74%	_	_	_	_	39947.LOC_Os02g22650.1	glycosyltransferase, putative, expressed	_	KOG4698	_	_	_	_	_	_	_	m.37104|c395683_g1_i4:1206-1769(+)	complete	PF04577.11|DUF563|Protein of unknown function (DUF563)|m.37104:10-91
c443817_g2	145	63	330	10	0	10	2.233	0.93	4.451	0.217	0	0.167	2.59	0.12	-3.59	9.01E-04	8.66E-03	yes	down	c443817_g2_i2	2035	gi|452002963|gb|EMD95420.1|	glycosyltransferase family 15 protein [Bipolaris maydis C5]	0.00E+00	94%	gi|378405241|sp|P46592.3|MNT2_CANAL	RecName: Full=Glycolipid 2-alpha-mannosyltransferase 2; AltName: Full=Alpha-1,2-mannosyltransferase 2 [Candida albicans SC5314]	0.00E+00	81%	665079.A7EEB0	hypothetical protein	COG5020	KOG4472	_	GO:0000030|mannosyltransferase activity;	GO:0097502|mannosylation;GO:0006486|protein glycosylation;	GO:0000136|alpha-1,6-mannosyltransferase complex;	K10967	KTR1_3	path:ko00514	m.126753|c443817_g2_i2:201-503(+);m.126751|c443817_g2_i2:738-1874(+);m.126750|c443817_g2_i2:507-1697(-)	complete;complete;complete	PF01793.13|Glyco_transf_15|Glycolipid 2-alpha-mannosyltransferase|m.126750:61-345
c455801_g3	916	205	917	75	138	83	65.109	15.027	57.887	7.347	13.555	6.153	45.52	9.11	-2.31	9.30E-04	8.85E-03	yes	down	c455801_g3_i6	706	gi|672203847|ref|XP_008778752.1|	PREDICTED: probable glutathione S-transferase parA [Phoenix dactylifera]	3.00E-29	76%	gi|75337230|sp|Q9SHH7.1|GSTUP_ARATH	RecName: Full=Glutathione S-transferase U25; Short=AtGSTU25; AltName: Full=GST class-tau member 25 [Arabidopsis thaliana]	3.00E-28	70%	_	_	_	_	_	_	_	_	K00799	GST, gst	path:ko00480;path:ko00980;path:ko00982;path:ko05204	m.128102|c455801_g3_i6:98-433(+)	complete	PF00043.22|GST_C|Glutathione S-transferase, C-terminal domain|m.128102:11-85;PF13410.3|GST_C_2|Glutathione S-transferase, C-terminal domain|m.128102:14-79
c725685_g1	0	0	782	0	0	0	0	0	17.955	0	0	0	6.45	0	-6.03	1.01E-03	9.36E-03	yes	down	c725685_g1_i1	1297	gi|358375734|dbj|GAA92312.1|	UbiA prenyltransferase [Aspergillus kawachii IFO 4308]	0.00E+00	66%	_	_	_	_	_	_	_	_	_	_	_	_	_	_	_	m.52956|c725685_g1_i1:69-1295(-)	5prime_partial	PF01040.15|UbiA|UbiA prenyltransferase family|m.52956:84-335
c455668_g2	4	0	360	0	0	0	0.027	0	2.007	0	0	0	0.73	0	-3.05	1.11E-03	1.00E-02	yes	down	c455668_g2_i1	4443	gi|636589301|ref|XP_008025989.1|	glycosyltransferase family 2 protein [Setosphaeria turcica Et28A]	0.00E+00	84%	gi|357529571|sp|P78611.4|CHSD_EMENI	RecName: Full=Chitin synthase D; AltName: Full=Chitin-UDP acetyl-glucosaminyl transferase D; AltName: Full=Class-V chitin synthase D [Aspergillus nidulans FGSC A4]	0.00E+00	81%	222929.C5P418	Chitin synthase 4;	COG1215	KOG2571	_	GO:0020037|heme binding;GO:0016758|transferase activity, transferring hexosyl groups;	GO:0008152|metabolic process;	_	K00698	CHS1	path:ko00520	m.94899|c455668_g2_i1:381-4046(+)	complete	PF03142.12|Chitin_synth_2|Chitin synthase|m.94899:661-1188;PF13632.3|Glyco_trans_2_3|Glycosyl transferase family group 2|m.94899:862-1126;PF13641.3|Glyco_tranf_2_3|Glycosyltransferase like family 2|m.94899:860-1029
c8881_g1	5	98	13	0	0	0	0.109	2.105	0.257	0	0	0	0.84	0	-3.23	1.17E-03	1.04E-02	yes	down	c8881_g1_i1	1464	gi|66802514|ref|XP_635129.1|	serine hydroxymethyltransferase [Dictyostelium discoideum AX4]	0.00E+00	85%	gi|74851485|sp|Q54EW1.1|GLYC2_DICDI	RecName: Full=Serine hydroxymethyltransferase 2; Short=SHMT 2; AltName: Full=Glycine hydroxymethyltransferase 2; AltName: Full=Serine methylase 2 [Dictyostelium di	0.00E+00	85%	44689.DDB_0230073	serine hydroxymethyltransferase; Interconversion of serine and glycine (By similarity)	COG0112	KOG2467	_	GO:0004372|glycine hydroxymethyltransferase activity;GO:0008168|methyltransferase activity;GO:0030170|pyridoxal phosphate binding;	GO:0006544|glycine metabolic process;GO:0035999|tetrahydrofolate interconversion;GO:0032259|methylation;GO:0006563|L-serine metabolic process;	_	K00600	glyA, SHMT	path:ko00260;path:ko00460;path:ko00630;path:ko00670;path:ko00680;path:ko01100;path:ko01110;path:ko01120;path:ko01130;path:ko01200;path:ko01230	m.273423|c8881_g1_i1:6-1448(-)	complete	PF00464.16|SHMT|Serine hydroxymethyltransferase|m.273423:37-429
c423573_g1	38	23	44	0	1	0	0.98	0.578	1.008	0	0.038	0	0.85	0.01	-3.07	1.21E-03	1.07E-02	yes	down	c423573_g1_i1	1299	gi|660971945|gb|KEP55545.1|	putative oligosaccharyl transferase subunit OST3/OST6 family protein [Rhizoctonia solani 123E]	0.00E+00	73%	gi|74638905|sp|Q9UUA6.1|DPP1_SCHPO	RecName: Full=Probable diacylglycerol pyrophosphate phosphatase 1; Short=DGPP phosphatase; AltName: Full=Phosphatidate phosphatase [Schizosaccharomyces pombe 972h-]	6.00E-37	58%	29883.JGI315965	hypothetical protein	COG0671	KOG3030	_	GO:0003824|catalytic activity;	GO:0008152|metabolic process;	GO:0016020|membrane;	K18693	DPP1	path:ko00561;path:ko00564;path:ko01110	m.261528|c423573_g1_i1:128-1162(+)	complete	PF01569.18|PAP2|PAP2 superfamily|m.261528:110-259
c424804_g2	20	39	16	0	0	0	0.89	1.694	0.637	0	0	0	1.07	0	-3.55	1.24E-03	1.08E-02	yes	down	c424804_g2_i1	870	gi|672132827|ref|XP_008790004.1|	PREDICTED: omega-hydroxypalmitate O-feruloyl transferase [Phoenix dactylifera]	9.00E-06	67%	_	_	_	_	_	_	_	_	_	_	_	_	_	_	_	_	_	_
c431494_g2	26	28	25	205	66	219	0.463	0.48	0.409	5.348	1.564	4.427	0.45	3.71	2.79	1.30E-03	1.12E-02	yes	up	c431494_g2_i5	1497	gi|672145798|ref|XP_008796829.1|	PREDICTED: adenine phosphoribosyltransferase 1-like isoform X1 [Phoenix dactylifera]	0.00E+00	96%	gi|2499932|sp|Q43199.1|APT1_WHEAT	RecName: Full=Adenine phosphoribosyltransferase 1; Short=APRT 1 [Triticum aestivum]	0.00E+00	89%	3694.estExt_fgenesh4_pg.C_1270057	adenine phosphoribosyltransferase (EC:2.4.2.7)	COG0503	KOG1712	_	GO:0003999|adenine phosphoribosyltransferase activity;	GO:0006168|adenine salvage;GO:0009116|nucleoside metabolic process;	GO:0005829|cytosol;	K00759	APRT, apt	path:ko00230;path:ko01100	m.99627|c431494_g2_i5:807-1178(-)	complete	PF00156.24|Pribosyltran|Phosphoribosyl transferase domain|m.99627:3-104
c431498_g4	44	54	58	2	0	0	1.743	2.075	2.045	0.108	0	0	1.96	0.03	-3.95	1.43E-03	1.20E-02	yes	down	c431498_g4_i1	945	gi|302922417|ref|XP_003053461.1|	protein arginine N-methyltransferase [Nectria haematococca mpVI 77-13-4]	0.00E+00	100%	gi|259016193|sp|Q9URX7.2|ANM1_SCHPO	RecName: Full=Probable protein arginine N-methyltransferase [Schizosaccharomyces pombe 972h-]	0.00E+00	80%	5518.FG01134.1	hypothetical protein	COG0500	KOG1499	_	GO:0008168|methyltransferase activity;	GO:0006479|protein methylation;	_	K11434	PRMT1	path:ko04068;path:ko04922	m.235254|c431498_g4_i1:1-945(-)	internal	PF13649.3|Methyltransf_25|Methyltransferase domain|m.235254:105-179;PF13847.3|Methyltransf_31|Methyltransferase domain|m.235254:101-175;PF06325.10|PrmA|Ribosomal protein L11 methyltransferase (PrmA)|m.235254:99-174;PF08241.9|Methyltransf_11|Methyltransferase domain|m.235254:106-190;PF08003.8|Methyltransf_9|Protein of unknown function (DUF1698)|m.235254:35-203
c442611_g1	442	565	461	1328	847	1010	11.339	13.94	10.48	47.575	28.635	28.328	11.91	34.36	1.52	1.44E-03	1.21E-02	yes	up	c442611_g1_i2	1330	gi|672197702|ref|XP_008777131.1|	PREDICTED: magnesium protoporphyrin IX methyltransferase, chloroplastic [Phoenix dactylifera]	0.00E+00	83%	gi|75213036|sp|Q9SW18.1|CHLM_ARATH	RecName: Full=Magnesium protoporphyrin IX methyltransferase, chloroplastic; Flags: Precursor [Arabidopsis thaliana]	0.00E+00	79%	29760.GSVIVG00018037001	SubName: Full=Chromosome chr17 scaffold_16, whole genome shotgun sequence;	COG2227	KOG1270	_	GO:0046406|magnesium protoporphyrin IX methyltransferase activity;	GO:0032259|methylation;GO:0015995|chlorophyll biosynthetic process;	_	K03428	E2.1.1.11, chlM, bchM	path:ko00860;path:ko01100;path:ko01110	m.57107|c442611_g1_i2:322-1329(-)	5prime_partial	PF07109.8|Mg-por_mtran_C|Magnesium-protoporphyrin IX methyltransferase C-terminus|m.57107:237-332;PF13649.3|Methyltransf_25|Methyltransferase domain|m.57107:167-259;PF13489.3|Methyltransf_23|Methyltransferase domain|m.57107:160-313;PF08242.9|Methyltransf_12|Methyltransferase domain|m.57107:169-259;PF13847.3|Methyltransf_31|Methyltransferase domain|m.57107:163-246;PF08241.9|Methyltransf_11|Methylt…
c422152_g1	41	46	49	1	1	1	4.866	5.492	5.345	0.169	0.165	0.136	5.25	0.16	-4.38	1.44E-03	1.21E-02	yes	down	c422152_g1_i1	498	gi|672141174|ref|XP_008794406.1|	PREDICTED: UDP-glycosyltransferase 73B4-like [Phoenix dactylifera]	3.00E-27	66%	gi|334351258|sp|Q9C9B0.2|U89B1_ARATH	RecName: Full=UDP-glycosyltransferase 89B1; AltName: Full=Flavonol 3-O-glucosyltransferase UGT89B1; AltName: Full=Flavonol 7-O-glucosyltransferase UGT89B1	8.00E-15	56%	_	_	_	_	_	GO:0016740|transferase activity;	_	_	_	_	_	m.70708|c422152_g1_i1:114-497(+)	3prime_partial	_
c447392_g2	10	3	15	149	89	49	0.054	0.02	0.076	1.156	0.636	0.293	0.05	0.68	2.37	1.44E-03	1.21E-02	yes	up	c447392_g2_i1	5042	gi|662538397|gb|KEQ95703.1|	glycosyltransferase family 5 protein [Aureobasidium subglaciale EXF-2481]	0.00E+00	73%	gi|28381376|sp|Q9USK8.3|AGS1_SCHPO	RecName: Full=Cell wall alpha-1,3-glucan synthase ags1; AltName: Full=Cell wall alpha-1,4-glucan synthase [Schizosaccharomyces pombe 972h-]	0.00E+00	79%	_	_	_	_	_	_	_	_	K00749	E2.4.1.183	_	m.231794|c447392_g2_i1:3-5042(-)	internal	PF08323.8|Glyco_transf_5|Starch synthase catalytic domain|m.231794:502-703;PF00534.17|Glycos_transf_1|Glycosyl transferases group 1|m.231794:789-913
c356480_g5	4	117	7	0	0	0	0.091	2.438	0.133	0	0	0	0.9	0	-3.33	1.44E-03	1.21E-02	yes	down	c356480_g5_i1	1502	gi|503253457|ref|WP_013488118.1|	thiouridylase [Bacillus tRNA (5-methylaminomethyl-2-thiouridylate)-methyltransferase [Bacillus cellulosilyticus DSM	0.00E+00	61%	gi|229487422|sp|B4U0P1.1|MNMA_STREM	RecName: Full=tRNA-specific 2-thiouridylase MnmA [Streptococcus equi subsp. zooepidemicus MGCS10565]	0.00E+00	69%	_	_	_	_	_	GO:0097159|organic cyclic compound binding;GO:1901363|heterocyclic compound binding;	_	_	K00566	mnmA, trmU, TRMU	path:ko04122	m.73396|c356480_g5_i1:3-1052(-)	3prime_partial	PF03054.13|tRNA_Me_trans|tRNA methyl transferase|m.73396:1-330
c327788_g1	2	106	16	0	0	0	0.082	4.425	0.609	0	0	0	1.75	0	-4.21	1.49E-03	1.23E-02	yes	down	c327788_g1_i1	894	gi|470460777|ref|XP_004341497.1|	methyltransferase domain containing protein [Acanthamoeba castellanii str. Neff]	0.00E+00	62%	_	_	_	_	_	_	_	_	_	_	_	_	_	_	_	m.47727|c327788_g1_i1:1-894(-)	internal	PF08241.9|Methyltransf_11|Methyltransferase domain|m.47727:79-175;PF13649.3|Methyltransf_25|Methyltransferase domain|m.47727:78-172;PF13847.3|Methyltransf_31|Methyltransferase domain|m.47727:77-196;PF13489.3|Methyltransf_23|Methyltransferase domain|m.47727:62-175;PF08242.9|Methyltransf_12|Methyltransferase domain|m.47727:79-174;PF01209.15|Ubie_methyltran|ubiE/COQ5 methyltransferase family|m.47727…
c409257_g1	1	0	402	0	0	0	0.018	0	7.361	0	0	0	2.65	0	-4.78	1.54E-03	1.26E-02	yes	down	c409257_g1_i1	1554	gi|627874755|ref|XP_007690119.1|	glycosyltransferase family 2 protein [Bipolaris oryzae ATCC 44560]	0.00E+00	86%	gi|122065156|sp|O13395.2|CHS6_USTMA	RecName: Full=Chitin synthase 6; AltName: Full=Chitin-UDP acetyl-glucosaminyl transferase 6; AltName: Full=Class-V chitin synthase 6 [Ustilago maydis 521]	0.00E+00	83%	36630.CADNFIAP00007947	Chitin synthase, putative	COG1215	KOG2571	_	GO:0020037|heme binding;GO:0003677|DNA binding;GO:0005524|ATP binding;GO:0003774|motor activity;GO:0016758|transferase activity, transferring hexosyl groups;	GO:0008152|metabolic process;	GO:0016459|myosin complex;	K00698	CHS1	path:ko00520	m.258399|c409257_g1_i1:168-1553(-)	5prime_partial	PF03142.12|Chitin_synth_2|Chitin synthase|m.258399:1-249;PF08766.8|DEK_C|DEK C terminal domain|m.258399:403-457
c392586_g1	0	1	0	25	13	41	0	0.02	0	0.807	0.394	1.036	0.01	0.74	2.98	1.56E-03	1.27E-02	yes	up	c392586_g1_i2	1423	gi|470102274|ref|XP_004287580.1|	PREDICTED: glycylpeptide N-tetradecanoyltransferase 1-like [Fragaria vesca subsp. vesca]	0.00E+00	58%	gi|85541754|sp|Q9LTR9.2|NMT1_ARATH	RecName: Full=Glycylpeptide N-tetradecanoyltransferase 1; AltName: Full=Myristoyl-CoA:protein N-myristoyltransferase 1; Short=NMT 1; Short=Type I N-myristoyltransfe	0.00E+00	59%	_	_	_	_	_	GO:0016740|transferase activity;	_	_	K00671	E2.3.1.97, NMT	_	m.236560|c392586_g1_i2:16-1305(-)	complete	PF01233.16|NMT|Myristoyl-CoA:protein N-myristoyltransferase, N-terminal domain|m.236560:64-217;PF02799.12|NMT_C|Myristoyl-CoA:protein N-myristoyltransferase, C-terminal domain|m.236560:246-420
c436227_g3	1165	1424	1406	314	380	450	17.176	20.166	18.078	6.432	7.032	6.99	18.51	6.83	-1.42	1.60E-03	1.30E-02	yes	down	c436227_g3_i3	2319	gi|102139993|gb|ABF70128.1|	glycosyl transferase family 14 protein [Musa balbisiana]	0.00E+00	82%	_	_	_	_	3702.AT4G27480.2-P	glycosyltransferase family 14 protein / core-2/I-branching enzyme family protein; glycosyltr [...]	_	KOG0799	_	GO:0008375|acetylglucosaminyltransferase activity;	GO:0008152|metabolic process;	GO:0016020|membrane;	_	_	_	m.101618|c436227_g3_i3:383-1048(+);m.101619|c436227_g3_i3:1245-1733(+)	complete;complete	PF02485.18|Branch|Core-2/I-Branching enzyme|m.101618:84-221;PF02485.18|Branch|Core-2/I-Branching enzyme|m.101619:1-80
c289903_g1	4	89	13	0	0	0	0.091	2.036	0.276	0	0	0	0.82	0	-3.2	1.60E-03	1.30E-02	yes	down	c289903_g1_i1	1392	gi|568215485|ref|NP_001274906.1|	aspartate aminotransferase, chloroplastic-like [Solanum tuberosum]	0.00E+00	70%	gi|20532373|sp|P46248.2|AAT5_ARATH	RecName: Full=Aspartate aminotransferase, chloroplastic; AltName: Full=Transaminase A; Flags: Precursor [Arabidopsis thaliana]	0.00E+00	70%	_	_	_	_	_	GO:0008483|transaminase activity;	_	GO:0044435|plastid part;GO:0009507|chloroplast;	K00811	ASP5	path:ko00220;path:ko00250;path:ko00270;path:ko00330;path:ko00350;path:ko00360;path:ko00400;path:ko00950;path:ko00960;path:ko01100;path:ko01110;path:ko01130;path:ko01210;path:ko01230	m.136562|c289903_g1_i1:123-1391(-)	5prime_partial	PF00155.18|Aminotran_1_2|Aminotransferase class I and II|m.136562:41-412
c784006_g1	7	99	5	0	0	0	0.163	2.281	0.105	0	0	0	0.86	0	-3.26	1.71E-03	1.36E-02	yes	down	c784006_g1_i1	1386	gi|330842315|ref|XP_003293126.1|	aspartate aminotransferase [Dictyostelium purpureum]	0.00E+00	80%	gi|74859126|sp|Q55F21.1|AATM_DICDI	RecName: Full=Aspartate aminotransferase, mitochondrial; AltName: Full=Kynurenine aminotransferase 4; AltName: Full=Kynurenine aminotransferase IV; AltName: Full=Ky	0.00E+00	81%	44689.DDB_0230092	aspartate aminotransferase	COG1448	KOG1411	_	GO:0004069|L-aspartate:2-oxoglutarate aminotransferase activity;GO:0080130|L-phenylalanine:2-oxoglutarate aminotransferase activity;GO:0030170|pyridoxal phosphate binding;	GO:0009094|L-phenylalanine biosynthetic process;GO:0006571|tyrosine biosynthetic process;GO:0006531|aspartate metabolic process;GO:0000162|tryptophan biosynthetic process;GO:0006560|proline metabolic process;GO:0006536|glutamate metabolic process;GO:0006522|alanine metabolic process;GO:0006525|arginine metabolic process;GO:0015976|carbon utilization;GO:0006534|cysteine metabolic process;GO:000610…	_	K14455	GOT2	path:ko00220;path:ko00250;path:ko00270;path:ko00330;path:ko00350;path:ko00360;path:ko00400;path:ko00710;path:ko00950;path:ko00960;path:ko01100;path:ko01110;path:ko01120;path:ko01130;path:ko01200;path:ko01210;path:ko01230;path:ko04975	m.98643|c784006_g1_i1:1-1332(+)	5prime_partial	PF00155.18|Aminotran_1_2|Aminotransferase class I and II|m.98643:71-438
c323593_g1	3	83	17	0	0	0	0.073	1.811	0.342	0	0	0	0.76	0	-3.1	1.72E-03	1.37E-02	yes	down	c323593_g1_i2	1388	gi|290998417|ref|XP_002681777.1|	aminoglycoside phosphotransferase [Naegleria gruberi]	0.00E+00	53%	_	_	_	_	_	_	_	_	_	_	_	_	_	_	_	m.23211|c323593_g1_i2:3-1244(-)	3prime_partial	PF01636.20|APH|Phosphotransferase enzyme family|m.23211:241-347;PF02958.17|EcKinase|Ecdysteroid kinase|m.23211:282-359
c434860_g1	611	49	414	32	34	41	56.93	4.072	32.515	3.842	3.573	3.631	30.22	3.68	-3.01	1.74E-03	1.38E-02	yes	down	c434860_g1_i7	487	gi|568859482|ref|XP_006483268.1|	PREDICTED: glutathione S-transferase U17-like isoform X1 [Citrus sinensis]	8.00E-45	80%	gi|75338642|sp|Q9XIF8.1|GSTUG_ARATH	RecName: Full=Glutathione S-transferase U16; Short=AtGSTU16; AltName: Full=GST class-tau member 16 [Arabidopsis thaliana]	3.00E-40	73%	39947.LOC_Os10g38710.1	glutathione S-transferase, putative, expressed	_	KOG0406	_	_	_	_	K00799	GST, gst	path:ko00480;path:ko00980;path:ko00982;path:ko05204	m.28932|c434860_g1_i7:32-487(+)	3prime_partial	PF02798.17|GST_N|Glutathione S-transferase, N-terminal domain|m.28932:7-78;PF13417.3|GST_N_3|Glutathione S-transferase, N-terminal domain|m.28932:9-79;PF13409.3|GST_N_2|Glutathione S-transferase, N-terminal domain|m.28932:15-78
c431825_g2	36	7	32	0	0	0	0.753	0.137	0.59	0	0	0	0.49	0	-2.55	1.78E-03	1.40E-02	yes	down	c431825_g2_i2	1540	gi|646296192|gb|KDQ17353.1|	glycosyltransferase family 2 protein [Botryobasidium botryosum FD-172 SS1]	0.00E+00	82%	gi|122065152|sp|P30598.2|CHS1_USTMA	RecName: Full=Chitin synthase 1; AltName: Full=Chitin-UDP acetyl-glucosaminyl transferase 1 [Ustilago maydis 521]	0.00E+00	69%	5306.JGI68717	.	COG1215	KOG2571	_	GO:0004100|chitin synthase activity;	GO:0006031|chitin biosynthetic process;	_	K00698	CHS1	path:ko00520	m.147834|c431825_g2_i2:202-1539(-)	5prime_partial	_
c427314_g1	12	34	22	0	0	0	0.862	2.418	1.446	0	0	0	1.6	0	-4.09	1.78E-03	1.40E-02	yes	down	c427314_g1_i2	657	gi|353236821|emb|CCA68808.1|	probable APT1-adenine phosphoribosyltransferase [Piriformospora indica DSM 11827]	1.00E-40	87%	gi|74634822|sp|Q6CA53.1|APT_YARLI	RecName: Full=Adenine phosphoribosyltransferase; Short=APRT [Yarrowia lipolytica CLIB122]	1.00E-21	66%	5306.JGI72907	.	COG0503	KOG1712	NOG254794	GO:0003999|adenine phosphoribosyltransferase activity;	GO:0006168|adenine salvage;GO:0009116|nucleoside metabolic process;	GO:0005737|cytoplasm;	K00759	APRT, apt	path:ko00230;path:ko01100	m.13214|c427314_g1_i2:2-451(+)	5prime_partial	_
c453582_g1	348	127	545	613	726	1547	3.876	1.361	5.354	9.551	10.554	18.858	3.55	13.08	1.85	2.04E-03	1.55E-02	yes	up	c453582_g1_i1	2648	gi|672199973|ref|XP_008777755.1|	PREDICTED: scopoletin glucosyltransferase-like [Phoenix dactylifera]	0.00E+00	72%	gi|75308024|sp|Q9AT54.1|SCGT_TOBAC	RecName: Full=Scopoletin glucosyltransferase; AltName: Full=Phenylpropanoid:glucosyltransferase 1	0.00E+00	70%	_	_	_	_	_	_	_	_	_	_	_	m.184460|c453582_g1_i1:279-1724(+)	complete	PF00201.15|UDPGT|UDP-glucoronosyl and UDP-glucosyl transferase|m.184460:282-394
c318752_g1	7	75	8	0	0	0	0.163	1.674	0.162	0	0	0	0.68	0	-2.95	2.07E-03	1.57E-02	yes	down	c318752_g1_i3	1423	gi|66808747|ref|XP_638096.1|	branched-chain amino acid aminotransferase [Dictyostelium discoideum AX4]	0.00E+00	81%	gi|74853814|sp|Q54N47.1|BCAT_DICDI	RecName: Full=Branched-chain-amino-acid aminotransferase [Dictyostelium discoideum]	0.00E+00	81%	44689.DDB_0230183	branched-chain amino acid aminotransferase; Catalyzes the first reaction in the catabolism o [...]	COG0115	KOG0975	_	GO:0052654|L-leucine transaminase activity;GO:0052656|L-isoleucine transaminase activity;GO:0052655|L-valine transaminase activity;	GO:0009082|branched-chain amino acid biosynthetic process;	_	K00826	E2.6.1.42, ilvE	path:ko00270;path:ko00280;path:ko00290;path:ko00770;path:ko01100;path:ko01110;path:ko01130;path:ko01210;path:ko01230	m.174428|c318752_g1_i3:1-1251(+)	5prime_partial	PF01063.16|Aminotran_4|Amino-transferase class IV|m.174428:124-370
c382957_g1	13	60	7	0	0	0	0.272	1.214	0.133	0	0	0	0.54	0	-2.68	2.07E-03	1.57E-02	yes	down	c382957_g1_i1	1533	gi|597970379|ref|XP_007360666.1|	nucleotide-diphospho-sugar transferase [Dichomitus squalens LYAD-421 SS1]	0.00E+00	86%	gi|123892365|sp|Q28CH3.1|UAP1L_XENTR	RecName: Full=UDP-N-acetylhexosamine pyrophosphorylase-like protein 1 [Xenopus (Silurana) tropicalis]	0.00E+00	65%	104341.JGI116544	hypothetical protein	COG4284	KOG2388	_	GO:0016779|nucleotidyltransferase activity;	GO:0008152|metabolic process;	_	K00972	UAP1	path:ko00520;path:ko01100;path:ko01130	m.174884|c382957_g1_i1:3-1478(+)	5prime_partial	PF01704.15|UDPGP|UTP--glucose-1-phosphate uridylyltransferase|m.174884:65-419
c418262_g1	0	0	0	25	14	10	0	0	0	0.867	0.458	0.272	0	0.52	2.63	2.16E-03	1.61E-02	yes	up	c418262_g1_i1	1348	gi|628277426|ref|XP_007728116.1|	glucosamine-fructose-6-phosphate aminotransferase [Capronia coronata CBS 617.96]	0.00E+00	94%	gi|1169892|sp|Q09740.2|GFA1_SCHPO	RecName: Full=Probable glutamine--fructose-6-phosphate aminotransferase [isomerizing]	2.00E-44	82%	_	_	_	_	_	GO:0030246|carbohydrate binding;GO:0004360|glutamine-fructose-6-phosphate transaminase (isomerizing) activity;	GO:0006040|amino sugar metabolic process;GO:0016051|carbohydrate biosynthetic process;	_	K00820	glmS, GFPT	path:ko00250;path:ko00520;path:ko01100;path:ko01130;path:ko04931	m.231887|c418262_g1_i1:830-1348(+);m.231888|c418262_g1_i1:226-609(+)	3prime_partial;complete	PF13522.3|GATase_6|Glutamine amidotransferase domain|m.231888:73-119
c652836_g1	4	93	7	0	0	0	0.045	1.116	0.076	0	0	0	0.42	0	-2.38	2.19E-03	1.63E-02	yes	down	c652836_g1_i1	2401	gi|640824039|ref|XP_008069072.1|	PREDICTED: histone-lysine N-methyltransferase 2D [Tarsius syrichta]	2.00E-07	43%	gi|313104132|sp|O14686.2|KMT2D_HUMAN	RecName: Full=Histone-lysine N-methyltransferase 2D; Short=Lysine N-methyltransferase 2D; AltName: Full=ALL1-related protein; AltName: Full=Myeloid/lymphoid or mi	9.00E-08	44%	_	_	_	_	_	_	_	_	K09187	MLL2, ALR	path:ko00310	m.33588|c652836_g1_i1:22-2400(-)	5prime_partial	PF02181.20|FH2|Formin Homology 2 Domain|m.33588:408-563
c364597_g2	5	49	22	0	0	0	0.236	2.232	0.922	0	0	0	1.16	0	-3.66	2.22E-03	1.64E-02	yes	down	c364597_g2_i1	842	gi|489277045|ref|WP_003184725.1|	glutathione S-transferase [Pseudomonas fluorescens]	0.00E+00	73%	gi|2495113|sp|P77526.1|YFCG_ECOLI	RecName: Full=Disulfide-bond oxidoreductase YfcG; AltName: Full=GSH-dependent disulfide-bond oxidoreductase YfcG; AltName: Full=GST N1-1; AltName: Full=GST-like prot	1.00E-45	66%	_	_	_	_	_	_	_	_	K11209	yghU, yfcG	_	m.2354|c364597_g2_i1:1-840(+)	internal	PF02798.17|GST_N|Glutathione S-transferase, N-terminal domain|m.2354:66-136;PF13417.3|GST_N_3|Glutathione S-transferase, N-terminal domain|m.2354:66-138;PF13409.3|GST_N_2|Glutathione S-transferase, N-terminal domain|m.2354:67-135;PF00043.22|GST_C|Glutathione S-transferase, C-terminal domain|m.2354:192-255
c454809_g5	759	1893	613	270	124	293	8.343	18.727	6.362	3.686	2.607	3.338	11.16	3.19	-1.77	2.26E-03	1.67E-02	yes	down	c454809_g5_i7	3493	gi|672172738|ref|XP_008806474.1|	PREDICTED: probable dimethyladenosine transferase [Phoenix dactylifera]	0.00E+00	76%	gi|74854506|sp|Q54QK7.1|DIM1_DICDI	RecName: Full=Probable dimethyladenosine transferase; AltName: Full=DIM1 dimethyladenosine transferase 1 homolog; AltName: Full=Probable 18S rRNA (adenine(1779)-N(6	0.00E+00	65%	3702.AT5G66360.2-P	ribosomal RNA adenine dimethylase family protein; ribosomal RNA adenine dimethylase family p [...]	COG0030	KOG0820	_	GO:0008649|rRNA methyltransferase activity;	GO:0000154|rRNA modification;	_	K14191	DIM1	_	m.158912|c454809_g5_i7:822-2477(+)	complete	PF00398.17|RrnaAD|Ribosomal RNA adenine dimethylase|m.158912:237-453;PF13649.3|Methyltransf_25|Methyltransferase domain|m.158912:265-339;PF08241.9|Methyltransf_11|Methyltransferase domain|m.158912:266-333;PF13847.3|Methyltransf_31|Methyltransferase domain|m.158912:264-365;PF01170.15|UPF0020|Putative RNA methylase family UPF0020|m.158912:283-341
c43056_g1	2	85	14	0	0	0	0.064	2.741	0.418	0	0	0	1.1	0	-3.58	2.33E-03	1.70E-02	yes	down	c43056_g1_i1	1071	gi|470239740|ref|XP_004351839.1|	putative delta-24-sterol methyltransferase [Dictyostelium fasciculatum]	0.00E+00	69%	gi|74996672|sp|Q54I98.1|SMT1_DICDI	RecName: Full=Probable cycloartenol-C-24-methyltransferase 1; AltName: Full=24-sterol C-methyltransferase 1; AltName: Full=Sterol 24-C-methyltransferase 1 [Dictyost	0.00E+00	66%	4558.Sb09g029600.1	hypothetical protein	COG0500	_	_	GO:0016740|transferase activity;	GO:0008152|metabolic process;	_	K00559	E2.1.1.41, SMT1, ERG6	path:ko00100;path:ko01100;path:ko01110;path:ko01130	m.131058|c43056_g1_i1:28-1071(-)	5prime_partial	PF08498.7|Sterol_MT_C|Sterol methyltransferase C-terminal|m.131058:287-347;PF08241.9|Methyltransf_11|Methyltransferase domain|m.131058:112-208;PF13847.3|Methyltransf_31|Methyltransferase domain|m.131058:106-217;PF13649.3|Methyltransf_25|Methyltransferase domain|m.131058:110-205;PF13489.3|Methyltransf_23|Methyltransferase domain|m.131058:101-260;PF01209.15|Ubie_methyltran|ubiE/COQ5 methyltransfera…
c449338_g1	788	848	1029	1427	1591	1538	9.341	9.672	10.756	23.655	24.605	19.935	9.96	22.72	1.18	2.56E-03	1.82E-02	yes	up	c449338_g1_i1	2506	gi|672124502|ref|XP_008785637.1|	PREDICTED: probable galacturonosyltransferase 11 [Phoenix dactylifera]	0.00E+00	86%	gi|75164846|sp|Q949Q1.1|GAUTB_ARATH	RecName: Full=Probable galacturonosyltransferase 11 [Arabidopsis thaliana]	0.00E+00	82%	15368.BRADI1G60010.1	annotation not avaliable	_	_	NOG289117	GO:0016757|transferase activity, transferring glycosyl groups;	GO:0008152|metabolic process;	_	K13648	GAUT	path:ko00500;path:ko00520	m.29296|c449338_g1_i1:702-2297(+)	complete	PF01501.17|Glyco_transf_8|Glycosyl transferase family 8|m.29296:229-505
c346015_g1	6	0	2	419	2	3	0.263	0	0.076	25.763	0.114	0.147	0.11	8.02	5.3	2.61E-03	1.85E-02	yes	up	c346015_g1_i1	880	gi|672139084|ref|XP_008793318.1|	PREDICTED: glutathione transferase GST 23-like [Phoenix dactylifera]	0.00E+00	68%	gi|75334191|sp|Q9FQA3.1|GST23_MAIZE	RecName: Full=Glutathione transferase GST 23; AltName: Full=Glutathione transferase GST 36 [Zea mays]	1.00E-43	64%	_	_	_	_	_	_	_	_	K00799	GST, gst	path:ko00480;path:ko00980;path:ko00982;path:ko05204	m.118642|c346015_g1_i1:1-729(+)	5prime_partial	PF02798.17|GST_N|Glutathione S-transferase, N-terminal domain|m.118642:22-91;PF13417.3|GST_N_3|Glutathione S-transferase, N-terminal domain|m.118642:23-95;PF13409.3|GST_N_2|Glutathione S-transferase, N-terminal domain|m.118642:27-91
c394119_g1	10	6	128	1	0	0	0.145	0.078	1.607	0.024	0	0	0.65	0.01	-2.8	2.62E-03	1.85E-02	yes	down	c394119_g1_i1	2138	gi|636583691|ref|XP_008023184.1|	glycosyltransferase family 22 protein [Setosphaeria turcica Et28A]	0.00E+00	91%	gi|110816420|sp|Q2UTP0.1|SMP3_ASPOR	RecName: Full=GPI mannosyltransferase 4; AltName: Full=GPI mannosyltransferase IV; Short=GPI-MT-IV	0.00E+00	72%	332648.A6RNF3	hypothetical protein	_	KOG4123	_	GO:0016757|transferase activity, transferring glycosyl groups;	GO:0008152|metabolic process;	_	K08098	PIGZ, SMP3	path:ko00563	m.132089|c394119_g1_i1:322-1887(-);m.132090|c394119_g1_i1:3-365(+)	complete;5prime_partial	PF03901.14|Glyco_transf_22|Alg9-like mannosyltransferase family|m.132089:5-397
c404924_g1	28	57	27	0	0	2	0.69	1.361	0.59	0	0	0.052	0.88	0.02	-3.06	2.65E-03	1.87E-02	yes	down	c404924_g1_i1	1348	gi|353238874|emb|CCA70806.1|	probable ATP phosphoribosyltransferase [Piriformospora indica DSM 11827]	0.00E+00	93%	gi|729716|sp|P40373.1|HIS1_SCHPO	RecName: Full=ATP phosphoribosyltransferase; Short=ATP-PRT; Short=ATP-PRTase [Schizosaccharomyces pombe 972h-]	0.00E+00	72%	5306.JGI95550	.	COG0040	KOG2831	_	_	_	_	K00765	hisG	path:ko00340;path:ko01100;path:ko01110;path:ko01230	m.130142|c404924_g1_i1:1-1269(+)	5prime_partial	PF01634.15|HisG|ATP phosphoribosyltransferase|m.130142:155-328;PF08029.8|HisG_C|HisG, C-terminal domain|m.130142:334-404
c423588_g1	4	40	27	0	0	0	0.2	1.968	1.151	0	0	0	1.14	0	-3.63	2.78E-03	1.94E-02	yes	down	c423588_g1_i2	843	gi|529495908|gb|AGT02552.1|	methionine adenosyltransferase [Herpetomonas muscarum]	0.00E+00	88%	gi|33860180|sp|O43938.2|METK_LEIIN	RecName: Full=S-adenosylmethionine synthase; Short=AdoMet synthase; AltName: Full=Methionine adenosyltransferase; Short=MAT	0.00E+00	87%	5671.LinJ30.3990	S-adenosylmethionine synthetase	COG0192	KOG1506	_	GO:0046872|metal ion binding;GO:0005524|ATP binding;GO:0004478|methionine adenosyltransferase activity;	GO:0006555|methionine metabolic process;GO:0006730|one-carbon metabolic process;GO:0006556|S-adenosylmethionine biosynthetic process;	_	K00789	metK	path:ko00270;path:ko01100;path:ko01110;path:ko01230	m.238800|c423588_g1_i2:1-843(+)	internal	PF02773.13|S-AdoMet_synt_C|S-adenosylmethionine synthetase, C-terminal domain|m.238800:144-281;PF02772.13|S-AdoMet_synt_M|S-adenosylmethionine synthetase, central domain|m.238800:18-142
c10716_g1	3	83	8	0	0	0	0.054	1.331	0.114	0	0	0	0.51	0	-2.61	2.82E-03	1.95E-02	yes	down	c10716_g1_i1	1864	gi|281203112|gb|EFA77313.1|	nicotinate phosphoribosyltransferase-like protein [Polysphondylium pallidum PN500]	0.00E+00	80%	gi|74859396|sp|Q55G10.1|PNCB_DICDI	RecName: Full=Nicotinate phosphoribosyltransferase; Short=NAPRTase [Dictyostelium discoideum]	0.00E+00	80%	44689.DDB_0215395	NAPRTase; Catalyzes the conversion of nicotinic acid (NA) to NA mononucleotide (NaMN) (By si [...]	COG1488	KOG2511	_	GO:0004516|nicotinate phosphoribosyltransferase activity;GO:0004514|nicotinate-nucleotide diphosphorylase (carboxylating) activity;	GO:0019358|nicotinate nucleotide salvage;GO:0034314|Arp2/3 complex-mediated actin nucleation;GO:0009435|NAD biosynthetic process;	GO:0005885|Arp2/3 protein complex;	K00763	pncB, NAPRT1	path:ko00760;path:ko01100	m.60232|c10716_g1_i1:148-1863(-)	5prime_partial	_
c413841_g1	193	1	59	2	0	1	2.487	0.02	0.999	0.036	0	0.021	1.12	0.02	-3.36	2.95E-03	2.02E-02	yes	down	c413841_g1_i3	2454	gi|628073879|ref|XP_007701593.1|	glycosyltransferase family 35 protein [Bipolaris sorokiniana ND90Pr]	0.00E+00	99%	gi|166208494|sp|Q00766.3|PHS1_DICDI	RecName: Full=Glycogen phosphorylase 1; Short=GP1 [Dictyostelium discoideum]	0.00E+00	74%	36630.CADNFIAP00001234	Phosphorylase (EC 2.4.1.1); Phosphorylase is an important allosteric enzyme in carbohydrate [...]	COG0058	KOG2099	_	GO:0008184|glycogen phosphorylase activity;GO:0030170|pyridoxal phosphate binding;	GO:0005975|carbohydrate metabolic process;	_	K00688	E2.4.1.1, glgP, PYG	path:ko00500;path:ko01100;path:ko01110;path:ko04910;path:ko04922;path:ko04931	m.45129|c413841_g1_i3:250-2454(+)	3prime_partial	PF00343.17|Phosphorylase|Carbohydrate phosphorylase|m.45129:160-735
c411050_g1	10	15	36	0	0	0	0.236	0.343	0.742	0	0	0	0.45	0	-2.47	3.01E-03	2.05E-02	yes	down	c411050_g1_i1	1406	gi|653114773|ref|WP_027364384.1|	putrescine--2-oxoglutarate aminotransferase [Desulfotomaculum alcoholivorax]	0.00E+00	74%	gi|254778529|sp|A6TEB2.2|PAT_KLEP7	RecName: Full=Putrescine aminotransferase; AltName: Full=Putrescine--2-oxoglutaric acid transaminase; Short=PAT; Short=PATase [Klebsiella pneumoniae subsp. pneumoni	0.00E+00	70%	_	_	_	_	_	_	_	_	K09251	patA	path:ko00330;path:ko01100	m.135811|c411050_g1_i1:50-1405(-)	5prime_partial	PF00202.18|Aminotran_3|Aminotransferase class-III|m.135811:69-439
c54552_g1	5	67	8	0	0	0	0.082	1.106	0.124	0	0	0	0.44	0	-2.45	3.04E-03	2.06E-02	yes	down	c54552_g1_i1	1820	gi|418208494|gb|AFX63157.1|	histone acetyltransferase [Nilaparvata lugens]	0.00E+00	86%	gi|122070582|sp|Q1ZXC6.1|ELP3_DICDI	RecName: Full=Probable elongator complex protein 3 [Dictyostelium discoideum]	0.00E+00	91%	6238.CBG23399	C. briggsae CBR-ELPC-3 protein; Catalytic histone acetyltransferase subunit of the RNA polym [...]	COG1243	KOG2535	_	GO:0008080|N-acetyltransferase activity;GO:0051536|iron-sulfur cluster binding;	GO:0042967|acyl-carrier-protein biosynthetic process;	_	K07739	ELP3, KAT9	_	m.159979|c54552_g1_i1:63-1763(+)	complete	PF16199.2|Radical_SAM_C|Radical_SAM C-terminal domain|m.159979:322-402;PF04055.18|Radical_SAM|Radical SAM superfamily|m.159979:112-305;PF00583.22|Acetyltransf_1|Acetyltransferase (GNAT) family|m.159979:510-555;PF13673.4|Acetyltransf_10|Acetyltransferase (GNAT) domain|m.159979:510-559
c734266_g1	3	82	7	0	0	0	0.145	3.935	0.304	0	0	0	1.49	0	-3.99	3.10E-03	2.09E-02	yes	down	c734266_g1_i1	814	gi|470486619|ref|XP_004344623.1|	CatecholO-methyltransferase domain containing protein 1, putative [Acanthamoeba castellanii str. Neff]	0.00E+00	69%	gi|75014085|sp|Q86IC9.1|CAMT1_DICDI	RecName: Full=Probable caffeoyl-CoA O-methyltransferase 1; AltName: Full=O-methyltransferase 5 [Dictyostelium discoideum]	5.00E-39	67%	_	_	_	_	_	GO:0016740|transferase activity;	_	_	K00588	E2.1.1.104	path:ko00360;path:ko00940;path:ko00941;path:ko00945;path:ko01100;path:ko01110	m.149255|c734266_g1_i1:23-814(-)	5prime_partial	PF01596.14|Methyltransf_3|O-methyltransferase|m.149255:74-262;PF13578.3|Methyltransf_24|Methyltransferase domain|m.149255:107-214
c321938_g1	2	96	6	0	0	0	0.073	3.446	0.19	0	0	0	1.26	0	-3.77	3.13E-03	2.10E-02	yes	down	c321938_g1_i2	1030	gi|629726741|ref|XP_007823441.1|	di-trans, poly-cis-decaprenylcistransferase [Metarhizium anisopliae ARSEF di-trans, poly-cis-decaprenylcistransferase [Metarhizium ani	5.00E-06	48%	_	_	_	_	_	_	_	_	_	_	_	_	K19177	NUS1	path:ko00900;path:ko01110	m.95487|c321938_g1_i2:610-954(-)	complete	_
c408229_g1	6	94	2	0	0	0	0.145	2.193	0.038	0	0	0	0.8	0	-3.17	3.16E-03	2.12E-02	yes	down	c408229_g1_i1	1372	gi|470508817|ref|XP_004349634.1|	serine hydroxymethyltransferase [Acanthamoeba castellanii str. Neff]	0.00E+00	75%	gi|74856862|sp|Q54Z26.1|GLYC1_DICDI	RecName: Full=Serine hydroxymethyltransferase 1; Short=SHMT 1; AltName: Full=Glycine hydroxymethyltransferase 1; AltName: Full=Serine methylase 1 [Dictyostelium di	0.00E+00	73%	_	_	_	_	_	GO:0016741|transferase activity, transferring one-carbon groups;	GO:0006730|one-carbon metabolic process;GO:0009069|serine family amino acid metabolic process;	_	K00600	glyA, SHMT	path:ko00260;path:ko00460;path:ko00630;path:ko00670;path:ko00680;path:ko01100;path:ko01110;path:ko01120;path:ko01130;path:ko01200;path:ko01230	m.276557|c408229_g1_i1:2-1372(-)	internal	PF00464.16|SHMT|Serine hydroxymethyltransferase|m.276557:14-406
c346719_g1	5	75	5	0	0	0	0.145	2.056	0.124	0	0	0	0.79	0	-3.15	3.32E-03	2.20E-02	yes	down	c346719_g1_i1	1210	gi|527059974|ref|WP_020890039.1|	O-methyltransferase, family 2 [Cyclobacterium qasimii]	8.00E-12	50%	_	_	_	_	_	_	_	_	_	_	_	_	_	_	_	m.213325|c346719_g1_i1:93-1196(+)	complete	PF00891.15|Methyltransf_2|O-methyltransferase|m.213325:164-346
c306834_g1	1	80	15	0	0	0	0.018	1.478	0.257	0	0	0	0.6	0	-2.81	3.36E-03	2.22E-02	yes	down	c306834_g1_i1	1658	gi|645233889|ref|XP_008223558.1|	PREDICTED: GPI mannosyltransferase 3 [Prunus mume]	0.00E+00	66%	gi|110815916|sp|Q1LZA0.1|PIGB_BOVIN	RecName: Full=GPI mannosyltransferase 3; AltName: Full=GPI mannosyltransferase III; Short=GPI-MT-III; AltName: Full=Phosphatidylinositol-glycan biosynthesis class	0.00E+00	57%	_	_	_	_	_	_	_	_	K05286	PIGB	path:ko00563;path:ko01100	m.175438|c306834_g1_i1:10-1647(+)	complete	PF03901.14|Glyco_transf_22|Alg9-like mannosyltransferase family|m.175438:43-437
c322525_g1	0	2	234	0	0	0	0	0.02	2.339	0	0	0	0.85	0	-3.24	3.42E-03	2.25E-02	yes	down	c322525_g1_i1	2603	gi|667835174|ref|XP_007781756.1|	amidophosphoribosyltransferase [Coniosporium apollinis CBS 100218]	0.00E+00	91%	gi|1346913|sp|P04046.2|PUR1_YEAST	RecName: Full=Amidophosphoribosyltransferase; Short=ATase; AltName: Full=Glutamine phosphoribosylpyrophosphate amidotransferase [Saccharomyces cerevisiae S288c]	0.00E+00	70%	665079.A7EJ07	hypothetical protein	COG0034	KOG0572	_	GO:0046872|metal ion binding;GO:0004044|amidophosphoribosyltransferase activity;	GO:0006541|glutamine metabolic process;GO:0006536|glutamate metabolic process;GO:0009116|nucleoside metabolic process;GO:0009113|purine nucleobase biosynthetic process;GO:0006189|'de novo' IMP biosynthetic process;	_	K00764	purF, PPAT	path:ko00230;path:ko00250;path:ko01100;path:ko01110;path:ko01130	m.28488|c322525_g1_i1:294-2126(+)	complete	PF13522.3|GATase_6|Glutamine amidotransferase domain|m.28488:63-201;PF13537.3|GATase_7|Glutamine amidotransferase domain|m.28488:87-221
c446523_g2	1360	1009	1726	1858	2555	2026	50.992	36.662	57.298	110.313	125.757	88.898	48.4	108.4	1.16	3.54E-03	2.30E-02	yes	up	c446523_g2_i3	587	gi|672205790|ref|XP_008779257.1|	PREDICTED: putative UDP-rhamnose:rhamnosyltransferase 1, partial [Phoenix dactylifera]	3.00E-18	54%	gi|75288884|sp|Q66PF2.1|URT1_FRAAN	RecName: Full=Putative UDP-rhamnose:rhamnosyltransferase 1; Short=FaRT1; AltName: Full=Glycosyltransferase 4; Short=FaGT4	9.00E-12	74%	_	_	_	_	_	_	_	_	_	_	_	m.34071|c446523_g2_i3:3-587(-)	3prime_partial	_
c718427_g1	4	76	5	0	0	0	0.054	0.989	0.057	0	0	0	0.37	0	-2.24	3.64E-03	2.34E-02	yes	down	c718427_g1_i1	2236	gi|545712050|ref|XP_005708330.1|	glutamate N-acetyltransferase [Galdieria sulphuraria]	8.00E-34	50%	_	_	_	_	_	_	_	_	_	_	_	_	_	_	_	m.200366|c718427_g1_i1:1912-2235(-);m.200363|c718427_g1_i1:2-1804(+)	5prime_partial;5prime_partial	PF04884.11|DUF647|Vitamin B6 photo-protection and homoeostasis|m.200363:184-413
c365220_g1	14	29	11	0	0	0	0.654	1.322	0.456	0	0	0	0.81	0	-3.19	3.74E-03	2.39E-02	yes	down	c365220_g1_i1	841	gi|353242894|emb|CCA74497.1|	probable aspartate aminotransferase, mitochondrial precursor [Piriformospora indica DSM 11827]	0.00E+00	89%	gi|308153643|sp|P00505.3|AATM_HUMAN	RecName: Full=Aspartate aminotransferase, mitochondrial; Short=mAspAT; AltName: Full=Fatty acid-binding protein; Short=FABP-1; AltName: Full=Glutamate oxaloacetate	0.00E+00	77%	5270.UM00595.1	hypothetical protein	COG1448	KOG1411	_	GO:0004069|L-aspartate:2-oxoglutarate aminotransferase activity;GO:0080130|L-phenylalanine:2-oxoglutarate aminotransferase activity;GO:0030170|pyridoxal phosphate binding;	GO:0009094|L-phenylalanine biosynthetic process;GO:0006571|tyrosine biosynthetic process;GO:0006531|aspartate metabolic process;GO:0000162|tryptophan biosynthetic process;GO:0006560|proline metabolic process;GO:0006536|glutamate metabolic process;GO:0006522|alanine metabolic process;GO:0006525|arginine metabolic process;GO:0015976|carbon utilization;GO:0006534|cysteine metabolic process;GO:000610…	_	K14455	GOT2	path:ko00220;path:ko00250;path:ko00270;path:ko00330;path:ko00350;path:ko00360;path:ko00400;path:ko00710;path:ko00950;path:ko00960;path:ko01100;path:ko01110;path:ko01120;path:ko01130;path:ko01200;path:ko01210;path:ko01230;path:ko04975	m.100266|c365220_g1_i1:2-841(+)	internal	PF00155.18|Aminotran_1_2|Aminotransferase class I and II|m.100266:52-279
c593938_g1	5	74	4	0	0	0	0.091	1.302	0.067	0	0	0	0.49	0	-2.57	3.80E-03	2.42E-02	yes	down	c593938_g1_i1	1729	gi|628840226|ref|XP_007770003.1|	glycosyltransferase family 22 protein [Coniophora puteana RWD-64-598 SS2]	2.00E-23	52%	gi|74865939|sp|Q8MT80.1|PIGZ_DROME	RecName: Full=GPI mannosyltransferase 4; AltName: Full=GPI mannosyltransferase IV; Short=GPI-MT-IV [Drosophila melanogaster]	8.00E-16	58%	_	_	_	_	_	_	_	_	K08098	PIGZ, SMP3	path:ko00563	m.108810|c593938_g1_i1:38-1729(+)	3prime_partial	PF03901.14|Glyco_transf_22|Alg9-like mannosyltransferase family|m.108810:7-477
c371511_g2	3	83	4	0	0	0	0.036	0.92	0.038	0	0	0	0.34	0	-2.13	3.99E-03	2.50E-02	yes	down	c371511_g2_i1	2559	gi|590033295|gb|EXK35153.1|	3-phosphoshikimate 1-carboxyvinyltransferase [Fusarium oxysporum f. sp. melonis 26406]	0.00E+00	63%	gi|327507663|sp|C7YZ74.1|ARO1_NECH7	RecName: Full=Pentafunctional AROM polypeptide; Includes: RecName: Full=3-dehydroquinate synthase; Short=DHQS; Includes: RecName: Full=3-phosphoshikimate 1-carboxy	0.00E+00	63%	_	_	_	_	_	GO:0016740|transferase activity;	GO:0044237|cellular metabolic process;GO:0044710|single-organism metabolic process;	_	K13830	ARO1	path:ko00400;path:ko01100;path:ko01110;path:ko01130;path:ko01230	m.238180|c371511_g2_i1:1-2526(-)	3prime_partial	PF00275.17|EPSP_synthase|EPSP synthase (3-phosphoshikimate 1-carboxyvinyltransferase)|m.238180:374-810;PF01761.17|DHQ_synthase|3-dehydroquinate synthase|m.238180:72-331;PF13685.3|Fe-ADH_2|Iron-containing alcohol dehydrogenase|m.238180:36-211
c395196_g1	12	38	7	0	0	0	0.291	0.901	0.152	0	0	0	0.45	0	-2.45	4.28E-03	2.63E-02	yes	down	c395196_g1_i1	1352	gi|586729273|gb|EAS03239.3|	CDP-alcohol phosphatidyltransferase [Tetrahymena thermophila SB210]	0.00E+00	55%	gi|74897246|sp|Q54XM0.1|CAPTB_DICDI	RecName: Full=Uncharacterized CDP-alcohol phosphatidyltransferase class-I family protein 2 [Dictyostelium discoideum]	1.00E-33	47%	_	_	_	_	_	_	_	_	K00993	EPT1	path:ko00440;path:ko00564;path:ko00565;path:ko01100;path:ko01110	m.249698|c395196_g1_i1:150-1352(-)	complete	PF01066.18|CDP-OH_P_transf|CDP-alcohol phosphatidyltransferase|m.249698:51-127
c653456_g1	0	0	351	0	0	0	0	0	1.35	0	0	0	0.49	0	-2.55	4.30E-03	2.64E-02	yes	down	c653456_g1_i1	6306	gi|636586443|ref|XP_008024560.1|	glycosyltransferase family 41 protein [Setosphaeria turcica Et28A]	0.00E+00	84%	gi|68067509|sp|O15294.3|OGT1_HUMAN	RecName: Full=UDP-N-acetylglucosamine--peptide N-acetylglucosaminyltransferase 110 kDa subunit; AltName: Full=O-GlcNAc transferase subunit p110; AltName: Full=O-lin	2.00E-41	61%	332648.A6RU92	hypothetical protein	COG3914	KOG4626	_	GO:0016740|transferase activity;	GO:0008152|metabolic process;	_	_	_	_	m.193526|c653456_g1_i1:991-6090(+)	complete	PF13844.3|Glyco_transf_41|Glycosyl transferase family 41|m.193526:1270-1402;PF13844.3|Glyco_transf_41|Glycosyl transferase family 41|m.193526:1476-1685;PF13181.3|TPR_8|Tetratricopeptide repeat|m.193526:594-620;PF13181.3|TPR_8|Tetratricopeptide repeat|m.193526:981-1009;PF13181.3|TPR_8|Tetratricopeptide repeat|m.193526:1017-1047;PF13374.3|TPR_10|Tetratricopeptide repeat|m.193526:981-1010
c93979_g1	2	1	129	0	0	0	0.073	0.039	4.232	0	0	0	1.56	0	-4.05	4.42E-03	2.69E-02	yes	down	c93979_g1_i1	994	gi|551350499|ref|WP_022969883.1|	glutathione S-transferase [Arenimonas oryziterrae]	2.00E-42	67%	gi|26394695|sp|Q9Y7Q2.1|GST1_SCHPO	RecName: Full=Glutathione S-transferase 1; AltName: Full=GST-I [Schizosaccharomyces pombe 972h-]	3.00E-07	59%	_	_	_	_	_	_	_	_	K00799	GST, gst	path:ko00480;path:ko00980;path:ko00982;path:ko05204	m.200589|c93979_g1_i1:405-992(+)	3prime_partial	PF02798.17|GST_N|Glutathione S-transferase, N-terminal domain|m.200589:9-78;PF13409.3|GST_N_2|Glutathione S-transferase, N-terminal domain|m.200589:13-78;PF13417.3|GST_N_3|Glutathione S-transferase, N-terminal domain|m.200589:10-78;PF14497.3|GST_C_3|Glutathione S-transferase, C-terminal domain|m.200589:127-195;PF00043.22|GST_C|Glutathione S-transferase, C-terminal domain|m.200589:124-196;PF13410.…
c592854_g1	4	66	5	0	0	0	0.145	2.389	0.162	0	0	0	0.91	0	-3.34	4.49E-03	2.72E-02	yes	down	c592854_g1_i1	986	gi|66808775|ref|XP_638110.1|	dolichyl-diphosphooligosaccharide-protein glycotransferase [Dictyostelium discoideum AX4]	2.00E-24	51%	gi|74853802|sp|Q54N33.1|OST3_DICDI	RecName: Full=Probable dolichyl-diphosphooligosaccharide--protein glycosyltransferase subunit 3; Flags: Precursor [Dictyostelium discoideum]	2.00E-26	51%	_	_	_	_	_	_	_	_	K12669	OST3, OST6	path:ko00510;path:ko00513;path:ko01100;path:ko04141	m.202472|c592854_g1_i1:3-986(+)	internal	PF04756.10|OST3_OST6|OST3 / OST6 family, transporter family|m.202472:28-320
c392480_g1	36	3	23	0	0	0	0.781	0.059	0.447	0	0	0	0.42	0	-2.37	4.50E-03	2.73E-02	yes	down	c392480_g1_i1	1488	gi|633909450|gb|KDD74619.1|	amidinotransferase [Helicosporidium sp. ATCC 50920]	0.00E+00	86%	_	_	_	_	_	_	_	_	_	GO:0016740|transferase activity;GO:0016813|hydrolase activity, acting on carbon-nitrogen (but not peptide) bonds, in linear amidines;	GO:0006807|nitrogen compound metabolic process;	GO:0005737|cytoplasm;	_	_	_	m.42850|c392480_g1_i1:3-1487(-);m.42851|c392480_g1_i1:3-1382(+)	internal;5prime_partial	PF02274.14|Amidinotransf|Amidinotransferase|m.42850:127-493
c452190_g3	17	8	27	0	0	0	0.663	0.303	0.941	0	0	0	0.64	0	-2.89	4.50E-03	2.73E-02	yes	down	c452190_g3_i1	955	gi|302883696|ref|XP_003040747.1|	glycosyltransferase family 48 [Nectria haematococca mpVI 77-13-4]	0.00E+00	99%	gi|187692195|sp|A2QLK4.1|FKS1_ASPNC	RecName: Full=1,3-beta-glucan synthase component FKS1; AltName: Full=1,3-beta-D-glucan-UDP glucosyltransferase	0.00E+00	84%	_	_	_	_	_	GO:0003843|1,3-beta-D-glucan synthase activity;	GO:0030476|ascospore wall assembly;GO:0005982|starch metabolic process;GO:0008361|regulation of cell size;GO:0005985|sucrose metabolic process;GO:0045807|positive regulation of endocytosis;GO:0006075|(1->3)-beta-D-glucan biosynthetic process;	GO:0030479|actin cortical patch;GO:0005739|mitochondrion;GO:0000148|1,3-beta-D-glucan synthase complex;GO:0005628|prospore membrane;	K00706	E2.4.1.34	path:ko00500;path:ko04011	m.282178|c452190_g3_i1:1-954(-)	internal	PF02364.12|Glucan_synthase|1,3-beta-glucan synthase component|m.282178:1-318
c402662_g1	9	22	19	0	0	0	0.527	1.263	0.999	0	0	0	0.95	0	-3.39	4.59E-03	2.77E-02	yes	down	c402662_g1_i1	729	gi|599093475|ref|XP_007378652.1|	glutathione transferase [Punctularia strigosozonata HHB-11173 SS5]	0.00E+00	68%	gi|148887379|sp|Q96266.3|GSTF8_ARATH	RecName: Full=Glutathione S-transferase F8, chloroplastic; Short=AtGSTF8; AltName: Full=AtGSTF5; AltName: Full=GST class-phi member 8; AltName: Full=Glutathione S	1.00E-32	54%	_	_	_	_	_	_	_	_	K00799	GST, gst	path:ko00480;path:ko00980;path:ko00982;path:ko05204	m.185017|c402662_g1_i1:27-671(-)	complete	PF02798.17|GST_N|Glutathione S-transferase, N-terminal domain|m.185017:9-75;PF13409.3|GST_N_2|Glutathione S-transferase, N-terminal domain|m.185017:11-75;PF13417.3|GST_N_3|Glutathione S-transferase, N-terminal domain|m.185017:7-80;PF00043.22|GST_C|Glutathione S-transferase, C-terminal domain|m.185017:130-203
c652729_g1	0	0	0	16	9	13	0	0	0	0.988	0.521	0.628	0	0.7	3	4.60E-03	2.77E-02	yes	up	c652729_g1_i1	880	gi|629657353|ref|XP_007793037.1|	putative glutathione s-transferase ii-like protein [Eutypa lata UCREL1]	0.00E+00	85%	_	_	_	_	5061.CADANGAP00007104	Catalytic activity: RX + glutathione <=> HX + R-S-glutathione. (EC 2.5.1.18)	COG0625	KOG0867	_	GO:0004364|glutathione transferase activity;	GO:0006749|glutathione metabolic process;	_	K00799	GST, gst	path:ko00480;path:ko00980;path:ko00982;path:ko05204	m.81303|c652729_g1_i1:140-817(-)	complete	PF02798.17|GST_N|Glutathione S-transferase, N-terminal domain|m.81303:11-86;PF13409.3|GST_N_2|Glutathione S-transferase, N-terminal domain|m.81303:18-85;PF00043.22|GST_C|Glutathione S-transferase, C-terminal domain|m.81303:121-207;PF14497.3|GST_C_3|Glutathione S-transferase, C-terminal domain|m.81303:138-216;PF13417.3|GST_N_3|Glutathione S-transferase, N-terminal domain|m.81303:16-90;PF13410.3|GS…
c783546_g1	6	67	3	0	0	0	0.154	1.664	0.067	0	0	0	0.64	0	-2.88	4.62E-03	2.78E-02	yes	down	c783546_g1_i1	1306	gi|657592062|ref|XP_008300542.1|	PREDICTED: dihydrolipoyllysine-residue succinyltransferase component of 2-oxoglutarate dehydrogenase complex, mitochondrial-like [Stegastes partitus]	0.00E+00	68%	gi|75171516|sp|Q9FLQ4.1|ODO2A_ARATH	RecName: Full=Dihydrolipoyllysine-residue succinyltransferase component of 2-oxoglutarate dehydrogenase complex 1, mitochondrial; AltName: Full=2-oxoglutarate dehy	0.00E+00	68%	69293.ENSGACP00000013932	dihydrolipoamide S-succinyltransferase (E2 component of 2-oxo-glutarate complex)	COG0508	KOG0559	_	GO:0016740|transferase activity;	_	_	K00658	DLST, sucB	path:ko00020;path:ko00310;path:ko01100;path:ko01110;path:ko01120;path:ko01130;path:ko01200	m.237009|c783546_g1_i1:1-1305(+)	internal	PF00198.20|2-oxoacid_dh|2-oxoacid dehydrogenases acyltransferase (catalytic domain)|m.237009:213-435;PF00364.19|Biotin_lipoyl|Biotin-requiring enzyme|m.237009:67-138
c414858_g1	23	7	22	0	0	0	0.79	0.235	0.666	0	0	0	0.56	0	-2.72	4.63E-03	2.79E-02	yes	down	c414858_g1_i2	1048	gi|471909525|emb|CCO28012.1|	CDP-diacylglycerol--inositol 3-phosphatidyltransferase [Rhizoctonia solani AG-1 IB]	0.00E+00	76%	gi|1723230|sp|Q10153.1|PIS_SCHPO	RecName: Full=CDP-diacylglycerol--inositol 3-phosphatidyltransferase; AltName: Full=Phosphatidylinositol synthase; Short=PI synthase; Short=PtdIns synthase [Schizosac	4.00E-44	74%	29883.JGI187926	phosphatidylinositol synthase	COG0558	KOG3240	_	GO:0016740|transferase activity;	_	_	K00999	CDIPT	path:ko00562;path:ko00564;path:ko01100;path:ko04070	m.269787|c414858_g1_i2:120-1019(-)	complete	PF01066.18|CDP-OH_P_transf|CDP-alcohol phosphatidyltransferase|m.269787:53-115
c404891_g1	13	36	22	0	0	1	0.681	1.831	1.027	0	0	0.052	1.2	0.02	-3.46	4.65E-03	2.79E-02	yes	down	c404891_g1_i1	784	gi|353241233|emb|CCA73061.1|	probable theta class glutathione s-transferase [Piriformospora indica DSM 11827]	0.00E+00	84%	gi|7404501|sp|Q46845.2|YGHU_ECOLI	RecName: Full=Disulfide-bond oxidoreductase YghU; AltName: Full=GSH-dependent disulfide-bond oxidoreductase YghU; AltName: Full=GST N2-2; AltName: Full=Organic hydro	6.00E-27	54%	104341.JGI49710	annotation not available	COG0625	KOG0867	NOG232021	_	_	_	K00799	GST, gst	path:ko00480;path:ko00980;path:ko00982;path:ko05204	m.74376|c404891_g1_i1:2-703(-)	3prime_partial	PF02798.17|GST_N|Glutathione S-transferase, N-terminal domain|m.74376:33-110;PF13417.3|GST_N_3|Glutathione S-transferase, N-terminal domain|m.74376:38-114;PF13409.3|GST_N_2|Glutathione S-transferase, N-terminal domain|m.74376:41-109;PF00043.22|GST_C|Glutathione S-transferase, C-terminal domain|m.74376:166-234;PF13410.3|GST_C_2|Glutathione S-transferase, C-terminal domain|m.74376:162-234
c432130_g3	20	19	50	101	144	174	0.626	0.401	1.426	4.866	5.658	6.038	0.84	5.54	2.59	4.81E-03	2.86E-02	yes	up	c432130_g3_i3	584	gi|672179381|ref|XP_008809862.1|	PREDICTED: formimidoyltransferase-cyclodeaminase [Phoenix dactylifera]	2.00E-39	78%	_	_	_	_	_	_	_	_	_	GO:0005542|folic acid binding;GO:0016740|transferase activity;	GO:0008152|metabolic process;	_	_	_	_	m.40350|c432130_g3_i3:131-583(-)	5prime_partial	PF07837.9|FTCD_N|Formiminotransferase domain, N-terminal subdomain|m.40350:21-144
c439753_g3	1207	1183	1461	372	343	509	63.847	62.261	68.186	26.533	24.007	28.904	64.87	26.46	-1.29	4.85E-03	2.87E-02	yes	down	c439753_g3_i7	989	gi|672172395|ref|XP_008806286.1|	PREDICTED: CDP-diacylglycerol--serine O-phosphatidyltransferase 1-like [Phoenix dactylifera]	0.00E+00	84%	gi|667467161|sp|F4HXY7.1|PSS1_ARATH	RecName: Full=CDP-diacylglycerol--serine O-phosphatidyltransferase 1; AltName: Full=Phosphatidylserine synthase 1 [Arabidopsis thaliana]	0.00E+00	90%	_	_	_	_	_	_	_	_	K08730	PTDSS2	path:ko00564;path:ko01100;path:ko01110	m.40295|c439753_g3_i7:3-560(+)	5prime_partial	PF03034.12|PSS|Phosphatidyl serine synthase|m.40295:114-183
c408629_g1	6	0	1	82	17	40	0.318	0	0.048	6.155	1.221	2.344	0.11	3.12	3.92	4.86E-03	2.88E-02	yes	up	c408629_g1_i1	771	gi|566210818|ref|XP_006372485.1|	putative glutathione S-transferase family protein [Populus trichocarpa]	0.00E+00	76%	gi|12230147|sp|Q96324.1|GSTFB_ARATH	RecName: Full=Glutathione S-transferase F11; Short=AtGSTF11; AltName: Full=AtGSTF6; AltName: Full=GST class-phi; AltName: Full=GST class-phi member 11 [Arabidopsis	0.00E+00	67%	3694.grail3.0044011201	hypothetical protein	COG0625	KOG0867	_	_	GO:0009812|flavonoid metabolic process;GO:0042440|pigment metabolic process;	GO:0043231|intracellular membrane-bounded organelle;	K00799	GST, gst	path:ko00480;path:ko00980;path:ko00982;path:ko05204	m.131509|c408629_g1_i1:1-717(+)	5prime_partial	PF02798.17|GST_N|Glutathione S-transferase, N-terminal domain|m.131509:18-90;PF00043.22|GST_C|Glutathione S-transferase, C-terminal domain|m.131509:125-220;PF13417.3|GST_N_3|Glutathione S-transferase, N-terminal domain|m.131509:25-96;PF13409.3|GST_N_2|Glutathione S-transferase, N-terminal domain|m.131509:30-91;PF14497.3|GST_C_3|Glutathione S-transferase, C-terminal domain|m.131509:144-226
c399312_g1	5	68	3	0	0	0	0.163	2.134	0.086	0	0	0	0.8	0	-3.18	4.95E-03	2.92E-02	yes	down	c399312_g1_i1	1092	gi|665793216|ref|XP_008544243.1|	PREDICTED: ethanolamine-phosphate cytidylyltransferase [Microplitis demolitor]	0.00E+00	72%	gi|12585314|sp|Q99447.1|PCY2_HUMAN	RecName: Full=Ethanolamine-phosphate cytidylyltransferase; AltName: Full=CTP:phosphoethanolamine cytidylyltransferase; AltName: Full=Phosphorylethanolamine transfer	0.00E+00	67%	_	_	_	_	_	GO:0016740|transferase activity;	_	_	K00967	PCYT2	path:ko00440;path:ko00564;path:ko01100	m.267950|c399312_g1_i1:3-1076(-)	3prime_partial	PF01467.23|CTP_transf_like|Cytidylyltransferase-like|m.267950:11-134;PF01467.23|CTP_transf_like|Cytidylyltransferase-like|m.267950:206-296
c318439_g1	2	72	6	0	0	0	0.082	2.712	0.209	0	0	0	1.02	0	-3.49	5.00E-03	2.94E-02	yes	down	c318439_g1_i1	959	gi|557149717|emb|CDJ44052.1|	1-acyl-sn-glycerol-3-phosphate acyltransferase, putative [Eimeria tenella]	2.00E-08	52%	gi|166202375|sp|P54674.2|PI3K2_DICDI	RecName: Full=Phosphatidylinositol 3-kinase 2; Short=PI3-kinase; Short=PI3K; Short=PtdIns-3-kinase [Dictyostelium discoideum]	1.00E-07	58%	_	_	_	_	_	_	_	_	_	_	_	m.151818|c318439_g1_i1:10-957(-)	5prime_partial	_
c412984_g1	22	33	13	0	0	1	0.554	0.803	0.285	0	0	0.031	0.54	0.01	-2.54	5.15E-03	3.00E-02	yes	down	c412984_g1_i1	1333	gi|353235733|emb|CCA67741.1|	related to EPT1-sn-1,2-diacylglycerol ethanolamine-and cholinephosphotransferase [Piriformospora indica DSM 11827]	0.00E+00	92%	gi|74626612|sp|O13901.1|YF3A_SCHPO	RecName: Full=Uncharacterized CDP-alcohol phosphatidyltransferase class-I family protein C22A12.10 [Schizosaccharomyces pombe 972h-]	0.00E+00	53%	5306.JGI71360	.	COG5050	KOG2877	_	GO:0016740|transferase activity;	_	_	K00993	EPT1	path:ko00440;path:ko00564;path:ko00565;path:ko01100;path:ko01110	m.115751|c412984_g1_i1:50-1333(-)	5prime_partial	PF01066.18|CDP-OH_P_transf|CDP-alcohol phosphatidyltransferase|m.115751:51-131
c414939_g1	26	2	35	0	0	0	4.793	0.069	1.046	0	0	0	1.84	0	-4.28	5.19E-03	3.02E-02	yes	down	c414939_g1_i2	205	gi|353245169|emb|CCA76233.1|	probable POT1-acetyl-CoA C-acyltransferase, peroxisomal [Piriformospora indica DSM 11827]	2.00E-27	100%	gi|135742|sp|P07871.2|THIKB_RAT	RecName: Full=3-ketoacyl-CoA thiolase B, peroxisomal; AltName: Full=Acetyl-CoA acyltransferase B; AltName: Full=Beta-ketothiolase B; AltName: Full=Peroxisomal 3-oxoacy	5.00E-19	78%	_	_	_	_	_	GO:0016747|transferase activity, transferring acyl groups other than amino-acyl groups;	GO:0008152|metabolic process;	_	K07513	ACAA1	path:ko00071;path:ko00280;path:ko00592;path:ko01040;path:ko01100;path:ko01110;path:ko01130;path:ko01212;path:ko03320;path:ko04146	_	_	_
c397351_g1	15	40	15	0	0	1	1.089	2.917	1.018	0	0	0.084	1.68	0.03	-3.79	5.23E-03	3.03E-02	yes	down	c397351_g1_i2	674	gi|353238556|emb|CCA70498.1|	related to putative acetyltransferase-Clavibacter michiganensis subsp. sepedonicus [Piriformospora indica DSM 11827]	1.00E-17	66%	_	_	_	_	_	_	_	_	_	_	_	_	_	_	_	_	_	_
c437195_g1	858	828	961	146	355	178	20.136	17.181	19.895	4.685	10.948	4.364	19.05	6.77	-1.48	5.26E-03	3.05E-02	yes	down	c437195_g1_i3	849	gi|672136887|ref|XP_008792149.1|	PREDICTED: UDP-glycosyltransferase 73C6-like [Phoenix dactylifera]	0.00E+00	69%	gi|66774040|sp|Q9ZQ99.1|U73C1_ARATH	RecName: Full=UDP-glycosyltransferase 73C1; AltName: Full=Cytokinin-O-glucosyltransferase 1; AltName: Full=Zeatin O-glucosyltransferase 1; Short=AtZOG1 [Arabidopsi	3.00E-45	61%	_	_	_	_	_	_	_	_	K13496	UGT73C	path:ko01110	m.134323|c437195_g1_i3:3-761(-)	3prime_partial	_
c789003_g1	1	78	7	0	0	0	0.018	1.067	0.086	0	0	0	0.4	0	-2.32	5.29E-03	3.05E-02	yes	down	c789003_g1_i1	2143	gi|560952900|ref|XP_006198970.1|	PREDICTED: glutamine--fructose-6-phosphate aminotransferase [isomerizing]	0.00E+00	70%	gi|6226821|sp|Q9Z2Z9.3|GFPT2_MOUSE	RecName: Full=Glutamine--fructose-6-phosphate aminotransferase [isomerizing]	0.00E+00	80%	7260.FBpp0241285	GK12142	COG0449	KOG1268	_	_	GO:0008152|metabolic process;	_	K00820	glmS, GFPT	path:ko00250;path:ko00520;path:ko01100;path:ko01130;path:ko04931	m.80574|c789003_g1_i1:2-2116(+)	5prime_partial	PF01380.19|SIS|SIS domain|m.80574:385-512;PF01380.19|SIS|SIS domain|m.80574:557-686;PF13522.3|GATase_6|Glutamine amidotransferase domain|m.80574:106-212;PF13537.3|GATase_7|Glutamine amidotransferase domain|m.80574:128-213
c440032_g1	322	383	370	754	637	777	8.089	9.643	8.188	26.353	20.472	20.846	8.65	22.41	1.36	5.30E-03	3.06E-02	yes	up	c440032_g1_i8	1481	gi|590633733|ref|XP_007028188.1|	S-adenosyl-L-methionine-dependent methyltransferases superfamily protein isoform 1 [Theobroma cacao]	0.00E+00	76%	_	_	_	_	3694.gw1.I.8095.1	hypothetical protein	_	_	NOG272802	_	_	_	_	_	_	m.35858|c440032_g1_i8:435-1427(-)	complete	_
c430133_g1	7	0	6	31	29	129	0.127	0	0.181	0.843	0.865	2.794	0.1	1.52	2.99	5.35E-03	3.08E-02	yes	up	c430133_g1_i4	1714	gi|395132307|dbj|BAM29304.1|	acyl-glucose-dependent anthocyanin 7-O-glucosyltransferase [Agapanthus africanus]	0.00E+00	77%	gi|75288633|sp|Q60DX8.1|BGL22_ORYSJ	RecName: Full=Beta-glucosidase 22; Short=Os5bglu22; Flags: Precursor [Oryza sativa Japonica Group]	0.00E+00	79%	15368.BRADI2G27770.1	annotation not avaliable	COG2723	KOG0626	_	GO:0008422|beta-glucosidase activity;	GO:0005975|carbohydrate metabolic process;	GO:0016023|cytoplasmic membrane-bounded vesicle;GO:0005773|vacuole;	K01188	E3.2.1.21	path:ko00460;path:ko00500;path:ko00940;path:ko01100;path:ko01110	m.38733|c430133_g1_i4:1228-1620(+);m.38732|c430133_g1_i4:3-1172(+)	complete;5prime_partial	PF00232.15|Glyco_hydro_1|Glycosyl hydrolase family 1|m.38732:36-363;PF00232.15|Glyco_hydro_1|Glycosyl hydrolase family 1|m.38733:4-116
c442875_g2	601	554	850	138	226	115	35.65	32.256	45.296	11.514	17.98	7.482	37.96	12.4	-1.61	5.43E-03	3.11E-02	yes	down	c442875_g2_i1	722	gi|672156450|ref|XP_008797924.1|	PREDICTED: LOW QUALITY PROTEIN: malonyl-coenzyme A:anthocyanin 3-O-glucoside-6''-O-malonyltransferase-like [Phoenix dactylifera]	1.00E-41	69%	gi|75150335|sp|Q8GSN8.1|3MAT_DAHPI	RecName: Full=Malonyl-coenzyme A:anthocyanin 3-O-glucoside-6''-O-malonyltransferase; Short=Dv3MaT; Short=Malonyl CoA:anthocyanin 3-O-glucoside-6''-O-malonyltransfer	4.00E-29	52%	_	_	_	_	_	_	_	_	_	_	_	m.220567|c442875_g2_i1:87-722(+)	3prime_partial	PF02458.12|Transferase|Transferase family|m.220567:25-191
c427359_g2	1	71	9	0	0	0	0.018	1.292	0.152	0	0	0	0.5	0	-2.58	5.44E-03	3.11E-02	yes	down	c427359_g2_i1	1676	gi|357125112|ref|XP_003564239.1|	PREDICTED: probable galactinol--sucrose galactosyltransferase 6-like isoform 1 [Brachypodium distachyon]	0.00E+00	54%	gi|269969643|sp|Q8RX87.2|RFS6_ARATH	RecName: Full=Probable galactinol--sucrose galactosyltransferase 6; AltName: Full=Protein DARK INDUCIBLE 10; AltName: Full=Raffinose synthase 6 [Arabidopsis thalia	0.00E+00	61%	_	_	_	_	_	_	_	_	K06617	E2.4.1.82	path:ko00052	m.109121|c427359_g2_i1:3-1580(-)	3prime_partial	PF05691.9|Raffinose_syn|Raffinose synthase or seed imbibition protein Sip1|m.109121:55-248;PF05691.9|Raffinose_syn|Raffinose synthase or seed imbibition protein Sip1|m.109121:262-523
c383656_g2	15	18	12	0	0	0	1.425	1.703	1.037	0	0	0	1.38	0	-3.89	5.57E-03	3.17E-02	yes	down	c383656_g2_i1	555	gi|353240801|emb|CCA72652.1|	related to farnesyl-diphosphate farnesyltransferase [Piriformospora indica DSM 11827]	1.00E-40	74%	_	_	_	_	_	_	_	_	_	_	_	_	K00801	FDFT1	path:ko00100;path:ko00909;path:ko01100;path:ko01110;path:ko01130	m.217201|c383656_g2_i1:66-554(-)	5prime_partial	_
c434960_g5	102	101	74	248	417	192	2.288	2.183	1.465	7.781	12.258	4.709	1.96	8.3	2.03	5.65E-03	3.20E-02	yes	up	c434960_g5_i1	1456	gi|672134477|ref|XP_008790887.1|	PREDICTED: probable pectin methyltransferase QUA2 isoform X1 [Phoenix dactylifera]	0.00E+00	84%	gi|292630946|sp|Q9C9Q8.2|PMTT_ARATH	RecName: Full=Probable pectin methyltransferase QUA2; AltName: Full=Protein OVERSENSITIVE TO SUGAR 1; AltName: Full=Protein QUASIMODO 2; AltName: Full=Protein TUMO	0.00E+00	78%	29760.GSVIVG00015222001	SubName: Full=Chromosome chr18 scaffold_1, whole genome shotgun sequence;	_	_	NOG80651	_	_	_	_	_	_	m.108404|c434960_g5_i1:2-1171(-)	3prime_partial	PF03141.13|Methyltransf_29|Putative S-adenosyl-L-methionine-dependent methyltransferase|m.108404:129-389;PF08241.9|Methyltransf_11|Methyltransferase domain|m.108404:255-349
c455260_g4	739	855	840	1542	813	2021	20.272	22.702	20.446	59.27	29.348	60.685	21.16	49.27	1.22	6.10E-03	3.38E-02	yes	up	c455260_g4_i1	1240	gi|672176010|ref|XP_008808068.1|	PREDICTED: uncharacterized methyltransferase At1g78140, chloroplastic-like [Phoenix dactylifera]	0.00E+00	82%	gi|75329938|sp|Q8LBV4.1|Y1814_ARATH	RecName: Full=Uncharacterized methyltransferase At1g78140, chloroplastic; Flags: Precursor [Arabidopsis thaliana]	0.00E+00	79%	59689.Al_scaffold_0002_2521	annotation not avaliable	COG2226	_	_	GO:0008168|methyltransferase activity;	GO:0032259|methylation;	_	_	_	_	m.183389|c455260_g4_i1:341-1240(-)	5prime_partial	PF08241.9|Methyltransf_11|Methyltransferase domain|m.183389:135-233;PF13649.3|Methyltransf_25|Methyltransferase domain|m.183389:133-230;PF13847.3|Methyltransf_31|Methyltransferase domain|m.183389:130-237;PF01209.15|Ubie_methyltran|ubiE/COQ5 methyltransferase family|m.183389:125-237;PF13489.3|Methyltransf_23|Methyltransferase domain|m.183389:127-278;PF08242.9|Methyltransf_12|Methyltransferase doma…
c426813_g1	38	20	17	1	0	1	3.223	1.733	1.712	0.096	0	0.188	2.17	0.09	-3.55	6.14E-03	3.40E-02	yes	down	c426813_g1_i3	426	gi|545371218|ref|XP_005650192.1|	Aminomethyltransferase folate-binding domain-containing protein [Coccomyxa subellipsoidea C-169]	0.00E+00	94%	_	_	_	_	_	_	_	_	_	GO:0004047|aminomethyltransferase activity;	GO:0006546|glycine catabolic process;GO:0006566|threonine metabolic process;GO:0032259|methylation;GO:0006563|L-serine metabolic process;	GO:0005737|cytoplasm;	_	_	_	m.182928|c426813_g1_i3:3-329(-)	3prime_partial	_
c446463_g1	288	145	300	532	549	563	4.902	2.408	4.574	12.538	12.334	10.287	3.94	11.7	1.55	6.40E-03	3.50E-02	yes	up	c446463_g1_i3	2047	gi|590001296|gb|AHL26475.1|	homogentisate phytyltransferase [Elaeis oleifera]	0.00E+00	91%	gi|338810328|sp|B7FA90.1|HPT1_ORYSJ	RecName: Full=Probable homogentisate phytyltransferase 1, chloroplastic; AltName: Full=Vitamin E pathway gene 2-1 protein; Short=OsVTE2-1; Flags: Precursor [Oryza	0.00E+00	89%	15368.BRADI1G31380.1	annotation not avaliable	COG0382	_	_	GO:0010176|homogentisate phytyltransferase activity;	GO:0009915|phloem sucrose loading;GO:0009266|response to temperature stimulus;GO:0006636|unsaturated fatty acid biosynthetic process;GO:0031347|regulation of defense response;GO:0071555|cell wall organization;	GO:0016021|integral component of membrane;GO:0005739|mitochondrion;	K09833	HPT, HGGT, ubiA	path:ko00130;path:ko01100;path:ko01110	m.266804|c446463_g1_i3:447-1310(-)	complete	PF01040.15|UbiA|UbiA prenyltransferase family|m.266804:26-275
c447054_g1	446	399	591	732	914	1030	8.879	7.44	9.776	20.752	24.579	21.066	8.71	22.2	1.34	6.50E-03	3.53E-02	yes	up	c447054_g1_i9	2616	gi|645493241|gb|AIB06953.1|	benzoic acid/salicylic acid carboxyl methyltransferase [Vanda hybrid cultivar]	0.00E+00	79%	gi|550600184|sp|D9J0Z7.1|AAMT1_MAIZE	RecName: Full=Anthranilate O-methyltransferase 1; AltName: Full=Anthranilic acid methyltransferase 1; AltName: Full=O-methyltransferase 1 [Zea mays]	0.00E+00	63%	_	_	_	_	_	_	_	_	K08241	E2.1.1.141	path:ko00592;path:ko01110	m.271977|c447054_g1_i9:1142-2251(+)	complete	PF03492.12|Methyltransf_7|SAM dependent carboxyl methyltransferase|m.271977:39-366
c281979_g1	5	34	11	0	0	0	0.363	2.438	0.723	0	0	0	1.2	0	-3.7	6.54E-03	3.55E-02	yes	down	c281979_g1_i1	640	gi|353234540|emb|CCA66564.1|	related to lipoyltransferase [Piriformospora indica DSM 11827]	0.00E+00	68%	gi|363805518|sp|A8NYM5.1|RU1C_COPC7	RecName: Full=U1 small nuclear ribonucleoprotein C; Short=U1 snRNP C; Short=U1-C; Short=U1C	1.00E-43	60%	29883.JGI309444	hypothetical protein	COG5136	KOG3454	_	GO:0003676|nucleic acid binding;	_	GO:0005634|nucleus;GO:0030529|ribonucleoprotein complex;	K11095	SNRPC	path:ko03040	m.187805|c281979_g1_i1:119-640(-)	5prime_partial	PF06220.9|zf-U1|U1 zinc finger|m.187805:4-41
c450812_g6	306	397	382	68	80	82	6.418	7.89	6.895	2.06	2.149	1.957	7.09	2.06	-1.74	6.59E-03	3.57E-02	yes	down	c450812_g6_i6	1164	gi|672124647|ref|XP_008785716.1|	PREDICTED: branched-chain-amino-acid aminotransferase 3, chloroplastic-like isoform X3 [Phoenix dactylifera]	2.00E-40	77%	gi|26391676|sp|Q9M401.1|BCAT3_ARATH	RecName: Full=Branched-chain-amino-acid aminotransferase 3, chloroplastic; Short=Atbcat-3; Flags: Precursor [Arabidopsis thaliana]	5.00E-32	73%	_	_	_	_	_	GO:0052654|L-leucine transaminase activity;GO:0052656|L-isoleucine transaminase activity;GO:0052655|L-valine transaminase activity;	GO:0009081|branched-chain amino acid metabolic process;	_	K00826	E2.6.1.42, ilvE	path:ko00270;path:ko00280;path:ko00290;path:ko00770;path:ko01100;path:ko01110;path:ko01130;path:ko01210;path:ko01230	m.219371|c450812_g6_i6:196-681(-)	complete	_
c346844_g1	17	17	42	1	0	1	0.418	0.401	0.903	0.036	0	0.031	0.59	0.02	-2.5	6.60E-03	3.57E-02	yes	down	c346844_g1_i1	1363	gi|396498944|ref|XP_003845352.1|	similar to dimethyladenosine transferase dimethyltransferase [Leptosphaeria maculans JN3]	0.00E+00	98%	gi|26556992|sp|Q9USU2.1|DIM1_SCHPO	RecName: Full=Dimethyladenosine transferase; AltName: Full=18S rRNA (adenine(1779)-N(6)/adenine(1780)-N(6))-dimethyltransferase; AltName: Full=18S rRNA dimethylase;	0.00E+00	83%	222929.C5PHJ1	Dimethyladenosine transferase, putative;	COG0030	KOG0820	_	GO:0000179|rRNA (adenine-N6,N6-)-dimethyltransferase activity;	GO:0031167|rRNA methylation;	GO:0030686|90S preribosome;	K14191	DIM1	_	m.283975|c346844_g1_i1:193-1362(-)	5prime_partial	PF00398.17|RrnaAD|Ribosomal RNA adenine dimethylase|m.283975:43-258;PF13649.3|Methyltransf_25|Methyltransferase domain|m.283975:75-144;PF08241.9|Methyltransf_11|Methyltransferase domain|m.283975:76-143;PF05175.11|MTS|Methyltransferase small domain|m.283975:68-147
c429603_g1	271	28	157	12	11	20	38.782	4.072	20.827	2.445	2.213	3.16	20.55	2.61	-2.93	6.75E-03	3.63E-02	yes	down	c429603_g1_i1	459	gi|672192772|ref|XP_008775859.1|	PREDICTED: glutathione S-transferase U17-like [Phoenix dactylifera]	1.00E-17	70%	gi|75334347|sp|Q9FUS9.1|GSTUI_ARATH	RecName: Full=Glutathione S-transferase U18; Short=AtGSTU18; AltName: Full=GST class-tau member 18; AltName: Full=Glutathione S-transferase 29 [Arabidopsis thalian	1.00E-14	63%	_	_	_	_	_	_	GO:0044699|single-organism process;GO:0009628|response to abiotic stimulus;	_	K00799	GST, gst	path:ko00480;path:ko00980;path:ko00982;path:ko05204	_	_	_
c438105_g2	144	144	187	387	436	330	2.215	1.938	2.32	8.142	7.617	5.484	2.16	7.05	1.66	6.88E-03	3.68E-02	yes	up	c438105_g2_i4	854	gi|672142338|ref|XP_008795028.1|	PREDICTED: 3-methyl-2-oxobutanoate hydroxymethyltransferase 1, mitochondrial-like [Phoenix dactylifera]	8.00E-36	85%	gi|75168370|sp|Q9AWZ8.1|PANB1_ORYSJ	RecName: Full=3-methyl-2-oxobutanoate hydroxymethyltransferase 1, mitochondrial; AltName: Full=Ketopantoate hydroxymethyltransferase 1; Flags: Precursor [Oryza sat	1.00E-35	84%	_	_	_	_	_	GO:0003864|3-methyl-2-oxobutanoate hydroxymethyltransferase activity;GO:0008168|methyltransferase activity;GO:0008270|zinc ion binding;GO:0050897|cobalt ion binding;	GO:0015940|pantothenate biosynthetic process;GO:0032259|methylation;	GO:0005739|mitochondrion;	K00606	panB	path:ko00770;path:ko01100;path:ko01110	m.270364|c438105_g2_i4:2-313(+)	5prime_partial	PF02548.12|Pantoate_transf|Ketopantoate hydroxymethyltransferase|m.270364:1-51
c325486_g1	2	41	14	0	0	0	0.109	2.134	0.666	0	0	0	1	0	-3.45	7.00E-03	3.73E-02	yes	down	c325486_g1_i1	774	gi|557721581|dbj|GAD99571.1|	alphaN-acetylglucosamine transferase [Byssochlamys spectabilis No. 5]	0.00E+00	70%	_	_	_	_	_	_	_	_	_	_	_	_	_	_	_	m.41657|c325486_g1_i1:18-773(+)	3prime_partial	PF09362.7|DUF1996|Domain of unknown function (DUF1996)|m.41657:38-252
c311523_g1	3	0	135	0	0	0	0.272	0	11.241	0	0	0	4.12	0	-5.4	7.03E-03	3.74E-02	yes	down	c311523_g1_i1	565	gi|615412875|ref|XP_007584079.1|	putative utp-glucose-1-phosphate uridylyltransferase protein [Neofusicoccum parvum UCRNP2]	0.00E+00	99%	gi|418149|sp|P32861.1|UGPA1_YEAST	RecName: Full=UTP--glucose-1-phosphate uridylyltransferase; AltName: Full=UDP-glucose pyrophosphorylase; Short=UDPGP; Short=UGPase [Saccharomyces cerevisiae S288c]	4.00E-40	86%	_	_	_	_	_	GO:0003983|UTP:glucose-1-phosphate uridylyltransferase activity;	GO:0005982|starch metabolic process;GO:0005992|trehalose biosynthetic process;GO:0006011|UDP-glucose metabolic process;GO:0005985|sucrose metabolic process;GO:0006078|(1->6)-beta-D-glucan biosynthetic process;GO:0005978|glycogen biosynthetic process;GO:0006012|galactose metabolic process;	GO:0005737|cytoplasm;	K00963	UGP2, galU, galF	path:ko00040;path:ko00052;path:ko00500;path:ko00520;path:ko01100;path:ko01130	m.179692|c311523_g1_i1:235-564(-)	5prime_partial	PF01704.15|UDPGP|UTP--glucose-1-phosphate uridylyltransferase|m.179692:1-74
c433618_g1	9	0	15	129	75	34	0.2	0	0.304	4.095	2.238	0.848	0.17	2.33	3.18	7.26E-03	3.82E-02	yes	up	c433618_g1_i1	1442	gi|662501778|gb|KEQ59407.1|	4-aminobutyrate aminotransferase [Aureobasidium melanogenum CBS 110374]	0.00E+00	88%	gi|298286887|sp|P30268.2|Y2045_BACPE	RecName: Full=Uncharacterized aminotransferase BpOF4_10225; AltName: Full=ORF B [Bacillus pseudofirmus OF4]	0.00E+00	60%	104341.JGI116261	annotation not available	COG0160	KOG1401	_	GO:0008483|transaminase activity;GO:0030170|pyridoxal phosphate binding;	GO:0008152|metabolic process;	_	K00823	puuE	path:ko00250;path:ko00410;path:ko00640;path:ko00650;path:ko01100	m.212751|c433618_g1_i1:78-1442(-)	5prime_partial	PF00202.18|Aminotran_3|Aminotransferase class-III|m.212751:44-445;PF00155.18|Aminotran_1_2|Aminotransferase class I and II|m.212751:145-416
c331008_g1	13	14	14	0	0	0	0.744	0.793	0.723	0	0	0	0.75	0	-3.09	7.30E-03	3.84E-02	yes	down	c331008_g1_i1	736	gi|353238558|emb|CCA70500.1|	related to Glutathione S-transferase, mitochondrial [Piriformospora indica DSM 11827]	0.00E+00	71%	_	_	_	_	_	_	_	_	_	_	_	_	K13299	GSTK1	path:ko00480;path:ko00980;path:ko00982;path:ko04146;path:ko05204	m.74921|c331008_g1_i1:45-698(+)	complete	PF01323.17|DSBA|DSBA-like thioredoxin domain|m.74921:4-198
c431168_g2	0	0	255	0	0	0	0	0	4.755	0	0	0	1.71	0	-4.18	7.45E-03	3.89E-02	yes	down	c431168_g2_i1	1532	gi|557726539|dbj|GAD94833.1|	1,3-beta-glucanosyltransferase gel3 [Byssochlamys spectabilis No. 5]	0.00E+00	70%	gi|229890270|sp|B0XT09.1|GEL3_ASPFC	RecName: Full=1,3-beta-glucanosyltransferase gel3; AltName: Full=Glucan elongating glucanosyltransferase 3; Flags: Precursor	0.00E+00	68%	_	_	_	_	_	_	_	_	_	_	_	m.14764|c431168_g2_i1:2-1108(+)	5prime_partial	PF03198.11|Glyco_hydro_72|Glucanosyltransferase|m.14764:1-160;PF07983.10|X8|X8 domain|m.14764:211-287
c383058_g1	10	21	11	0	0	0	0.399	0.822	0.399	0	0	0	0.54	0	-2.68	7.53E-03	3.92E-02	yes	down	c383058_g1_i1	933	gi|353234842|emb|CCA66863.1|	related to pyruvate dehydrogenase complex protein X precursor, dihydrolipoamide acetyltransferase component [Piriformospora indica DSM 11827]	0.00E+00	75%	gi|129072|sp|P16451.1|ODPX_YEAST	RecName: Full=Pyruvate dehydrogenase complex protein X component, mitochondrial; AltName: Full=Dihydrolipoamide dehydrogenase-binding protein of pyruvate dehydrogenas	7.00E-33	58%	5270.UM00265.1	hypothetical protein	COG0508	KOG0557	_	_	_	_	_	_	_	m.33056|c383058_g1_i1:3-929(+)	5prime_partial	PF00364.19|Biotin_lipoyl|Biotin-requiring enzyme|m.33056:36-108;PF02817.14|E3_binding|e3 binding domain|m.33056:170-202
c412434_g1	5	22	18	0	0	0	0.363	1.557	1.17	0	0	0	1.06	0	-3.53	7.58E-03	3.95E-02	yes	down	c412434_g1_i1	644	gi|488814232|ref|WP_002726638.1|	glutathionine S-transferase [Phaeospirillum molischianum]	1.00E-33	60%	_	_	_	_	_	_	_	_	_	_	_	_	K00799	GST, gst	path:ko00480;path:ko00980;path:ko00982;path:ko05204	m.21764|c412434_g1_i1:2-604(-)	3prime_partial	PF14497.3|GST_C_3|Glutathione S-transferase, C-terminal domain|m.21764:124-198;PF00043.22|GST_C|Glutathione S-transferase, C-terminal domain|m.21764:131-196;PF02798.17|GST_N|Glutathione S-transferase, N-terminal domain|m.21764:10-80
c407063_g1	154	121	159	25	2	15	11.793	8.155	11.136	2.349	0.216	1.214	10.32	1.21	-2.99	7.87E-03	4.05E-02	yes	down	c407063_g1_i3	730	gi|672115234|ref|XP_008780084.1|	PREDICTED: glutathione S-transferase U17-like [Phoenix dactylifera]	4.00E-30	74%	gi|75334347|sp|Q9FUS9.1|GSTUI_ARATH	RecName: Full=Glutathione S-transferase U18; Short=AtGSTU18; AltName: Full=GST class-tau member 18; AltName: Full=Glutathione S-transferase 29 [Arabidopsis thalian	3.00E-26	67%	39947.LOC_Os10g38189.1	glutathione S-transferase, putative, expressed	_	KOG0406	_	_	_	_	K00799	GST, gst	path:ko00480;path:ko00980;path:ko00982;path:ko05204	m.17584|c407063_g1_i3:2-385(+)	5prime_partial	PF00043.22|GST_C|Glutathione S-transferase, C-terminal domain|m.17584:19-100;PF13410.3|GST_C_2|Glutathione S-transferase, C-terminal domain|m.17584:27-97;PF14497.3|GST_C_3|Glutathione S-transferase, C-terminal domain|m.17584:24-108
c423019_g2	79	27	329	1	0	18	4.321	1.449	16.129	0.072	0	1.078	7.59	0.39	-3.97	8.00E-03	4.10E-02	yes	down	c423019_g2_i1	760	gi|189205489|ref|XP_001939079.1|	glucosamine-fructose-6-phosphate aminotransferase [Pyrenophora tritici-repentis Pt-1C-BFP]	0.00E+00	99%	gi|1707898|sp|P53704.2|GFA1_CANAL	RecName: Full=Glutamine--fructose-6-phosphate aminotransferase [isomerizing]	0.00E+00	77%	_	_	_	_	_	GO:0030246|carbohydrate binding;GO:0004360|glutamine-fructose-6-phosphate transaminase (isomerizing) activity;	GO:0009231|riboflavin biosynthetic process;GO:0034221|fungal-type cell wall chitin biosynthetic process;	GO:0009349|riboflavin synthase complex;	K00820	glmS, GFPT	path:ko00250;path:ko00520;path:ko01100;path:ko01130;path:ko04931	m.15678|c423019_g2_i1:181-759(-)	5prime_partial	PF01380.19|SIS|SIS domain|m.15678:46-173
c412960_g1	9	40	3	0	0	0	0.354	1.547	0.105	0	0	0	0.67	0	-2.94	8.05E-03	4.12E-02	yes	down	c412960_g1_i1	940	gi|146185643|ref|XP_001471498.1|	ethanolaminephosphotransferase [Tetrahymena thermophila]	0.00E+00	67%	gi|123893198|sp|Q28H54.1|CEPT1_XENTR	RecName: Full=Choline/ethanolaminephosphotransferase 1	2.00E-35	60%	_	_	_	_	_	GO:0016740|transferase activity;	_	_	K00993	EPT1	path:ko00440;path:ko00564;path:ko00565;path:ko01100;path:ko01110	m.178386|c412960_g1_i1:2-940(+)	internal	PF01066.18|CDP-OH_P_transf|CDP-alcohol phosphatidyltransferase|m.178386:48-122
c433633_g1	20	11	95	0	0	3	0.418	0.196	1.816	0	0	0.052	0.85	0.02	-3	8.15E-03	4.16E-02	yes	down	c433633_g1_i4	1061	gi|189208752|ref|XP_001940709.1|	CDP-diacylglycerol-inositol 3-phosphatidyltransferase PIS [Pyrenophora tritici-repentis CDP-diacylglycerol-inositol 3-phosphati	0.00E+00	88%	gi|1723230|sp|Q10153.1|PIS_SCHPO	RecName: Full=CDP-diacylglycerol--inositol 3-phosphatidyltransferase; AltName: Full=Phosphatidylinositol synthase; Short=PI synthase; Short=PtdIns synthase [Schizosac	6.00E-36	72%	5518.FG05154.1	hypothetical protein	COG0558	KOG3240	_	GO:0016780|phosphotransferase activity, for other substituted phosphate groups;	GO:0008654|phospholipid biosynthetic process;	GO:0016020|membrane;	K00999	CDIPT	path:ko00562;path:ko00564;path:ko01100;path:ko04070	m.45464|c433633_g1_i4:1-564(-)	3prime_partial	PF01066.18|CDP-OH_P_transf|CDP-alcohol phosphatidyltransferase|m.45464:30-92
c434746_g1	9	51	27	0	0	2	0.191	1.047	0.504	0	0	0.042	0.59	0.01	-2.6	8.23E-03	4.19E-02	yes	down	c434746_g1_i1	1523	gi|353242465|emb|CCA74107.1|	related to MET2-homoserine O-acetyltransferase [Piriformospora indica DSM 11827]	0.00E+00	86%	gi|1708990|sp|P08465.2|MET2_YEAST	RecName: Full=Homoserine O-acetyltransferase; AltName: Full=Homoserine O-trans-acetylase [Saccharomyces cerevisiae S288c]	0.00E+00	81%	29883.JGI190384	hypothetical protein	COG2021	_	_	GO:0004414|homoserine O-acetyltransferase activity;	GO:0042967|acyl-carrier-protein biosynthetic process;GO:0009086|methionine biosynthetic process;	GO:0005737|cytoplasm;	K00641	metX	path:ko00270;path:ko01100;path:ko01130	m.5405|c434746_g1_i1:30-1460(-)	complete	PF00561.17|Abhydrolase_1|alpha/beta hydrolase fold|m.5405:55-424
c379827_g2	13	21	7	0	0	0	1.153	1.85	0.561	0	0	0	1.18	0	-3.67	8.28E-03	4.21E-02	yes	down	c379827_g2_i1	575	gi|645493241|gb|AIB06953.1|	benzoic acid/salicylic acid carboxyl methyltransferase [Vanda hybrid cultivar]	0.00E+00	85%	gi|550600184|sp|D9J0Z7.1|AAMT1_MAIZE	RecName: Full=Anthranilate O-methyltransferase 1; AltName: Full=Anthranilic acid methyltransferase 1; AltName: Full=O-methyltransferase 1 [Zea mays]	1.00E-28	63%	_	_	_	_	_	GO:0016740|transferase activity;	_	_	_	_	_	m.263221|c379827_g2_i1:179-574(+)	3prime_partial	PF03492.12|Methyltransf_7|SAM dependent carboxyl methyltransferase|m.263221:39-132
c784557_g1	1	57	7	0	0	0	0.172	9.956	1.113	0	0	0	3.83	0	-5.3	8.50E-03	4.28E-02	yes	down	c784557_g1_i1	428	gi|291230246|ref|XP_002735077.1|	PREDICTED: dolichyl-diphosphooligosaccharide--protein glycosyltransferase subunit DAD1-like [Saccoglossus kowalevskii]	1.00E-33	87%	gi|48428847|sp|P61805.3|DAD1_RAT	RecName: Full=Dolichyl-diphosphooligosaccharide--protein glycosyltransferase subunit DAD1; Short=Oligosaccharyl transferase subunit DAD1; AltName: Full=Defender again	2.00E-33	84%	7668.XP_001178079	similar to DAD-1	_	KOG1746	_	GO:0004579|dolichyl-diphosphooligosaccharide-protein glycotransferase activity;	GO:0018279|protein N-linked glycosylation via asparagine;	GO:0008250|oligosaccharyltransferase complex;GO:0016021|integral component of membrane;	K12668	OST2, DAD1	path:ko00510;path:ko00513;path:ko01100;path:ko04141	m.150841|c784557_g1_i1:1-411(+)	5prime_partial	PF02109.13|DAD|DAD family|m.150841:30-136
c435298_g1	46	32	267	5	0	12	0.89	0.597	4.574	0.132	0	0.251	2.11	0.13	-3.29	8.57E-03	4.31E-02	yes	down	c435298_g1_i1	1642	gi|636584137|ref|XP_008023407.1|	glycosyltransferase family 34 protein [Setosphaeria turcica Et28A]	0.00E+00	76%	_	_	_	_	_	_	_	_	_	GO:0016740|transferase activity;	_	_	_	_	_	m.104292|c435298_g1_i1:141-1442(+)	complete	PF05637.9|Glyco_transf_34|galactosyl transferase GMA12/MNN10 family|m.104292:261-374
c454040_g1	1859	935	2508	94	582	629	66.77	31.708	83.345	5.034	29.856	26.832	60.83	21.18	-1.52	8.62E-03	4.32E-02	yes	down	c454040_g1_i7	802	gi|672185124|ref|XP_008812736.1|	PREDICTED: UDP-glycosyltransferase 73D1-like [Phoenix dactylifera]	0.00E+00	59%	gi|75313289|sp|Q9SCP5.1|U73C7_ARATH	RecName: Full=UDP-glycosyltransferase 73C7 [Arabidopsis thaliana]	8.00E-40	57%	_	_	_	_	_	_	_	_	K13496	UGT73C	path:ko01110	m.16937|c454040_g1_i7:2-802(-)	internal	_
c437055_g2	24	56	20	0	0	3	0.372	0.832	0.276	0	0	0.052	0.49	0.02	-2.33	9.00E-03	4.45E-02	yes	down	c437055_g2_i1	1981	gi|353241619|emb|CCA73422.1|	related to dolichyl-phosphate-mannose-protein mannosyltransferase [Piriformospora indica DSM 11827]	0.00E+00	81%	gi|461956|sp|P33775.1|PMT1_YEAST	RecName: Full=Dolichyl-phosphate-mannose--protein mannosyltransferase 1 [Saccharomyces cerevisiae S288c]	0.00E+00	61%	_	_	_	_	_	GO:0004169|dolichyl-phosphate-mannose-protein mannosyltransferase activity;	GO:0035269|protein O-linked mannosylation;	GO:0000136|alpha-1,6-mannosyltransferase complex;	K00728	POMT	path:ko00514	m.252284|c437055_g2_i1:1-1959(+)	5prime_partial	PF16192.2|PMT_4TMC|C-terminal four TMM region of protein-O-mannosyltransferase|m.252284:236-427;PF02815.16|MIR|MIR domain|m.252284:28-212
c420480_g1	440	402	602	502	1197	1077	11.275	9.966	13.675	18.018	40.321	30.201	11.69	30	1.35	9.31E-03	4.56E-02	yes	up	c420480_g1_i1	1308	gi|672194338|ref|XP_008776267.1|	PREDICTED: UDP-glycosyltransferase 88A1-like [Phoenix dactylifera]	0.00E+00	74%	gi|75306318|sp|Q94A84.1|U72E1_ARATH	RecName: Full=UDP-glycosyltransferase 72E1 [Arabidopsis thaliana]	0.00E+00	59%	_	_	_	_	_	_	_	_	_	_	_	m.216507|c420480_g1_i1:118-1308(+)	3prime_partial	PF00201.15|UDPGT|UDP-glucoronosyl and UDP-glucosyl transferase|m.216507:253-397
c409601_g1	20	40	32	2	0	1	0.409	0.783	0.58	0.06	0	0.021	0.6	0.03	-2.47	9.67E-03	4.68E-02	yes	down	c409601_g1_i1	1574	gi|353234938|emb|CCA66958.1|	probable ornithine aminotransferase [Piriformospora indica DSM 11827]	0.00E+00	90%	gi|30913146|sp|Q9P7L5.1|OAT_SCHPO	RecName: Full=Ornithine aminotransferase car2; AltName: Full=Ornithine--oxo-acid aminotransferase [Schizosaccharomyces pombe 972h-]	0.00E+00	80%	29883.JGI184382	ornithine-oxo-acid aminotransferase (EC:2.6.1.13)	COG4992	KOG1402	_	GO:0004587|ornithine-oxo-acid transaminase activity;GO:0030170|pyridoxal phosphate binding;	GO:0006525|arginine metabolic process;GO:0006560|proline metabolic process;	_	K00819	rocD, OAT	path:ko00330;path:ko01100;path:ko01110;path:ko01130	m.184253|c409601_g1_i1:2-1441(+)	5prime_partial	PF00202.18|Aminotran_3|Aminotransferase class-III|m.184253:52-451;PF00155.18|Aminotran_1_2|Aminotransferase class I and II|m.184253:212-442
c372068_g1	9	12	17	0	0	0	0.59	0.773	0.999	0	0	0	0.8	0	-3.17	9.71E-03	4.70E-02	yes	down	c372068_g1_i1	680	gi|302883696|ref|XP_003040747.1|	glycosyltransferase family 48 [Nectria haematococca mpVI 77-13-4]	0.00E+00	98%	gi|1707982|sp|P40989.2|FKS2_YEAST	RecName: Full=1,3-beta-glucan synthase component GSC2; AltName: Full=1,3-beta-D-glucan-UDP glucosyltransferase; AltName: Full=FK506 sensitivity protein 2; AltName: F	8.00E-21	71%	_	_	_	_	_	GO:0003843|1,3-beta-D-glucan synthase activity;	GO:0030476|ascospore wall assembly;GO:0005982|starch metabolic process;GO:0008361|regulation of cell size;GO:0005985|sucrose metabolic process;GO:0045807|positive regulation of endocytosis;GO:0006075|(1->3)-beta-D-glucan biosynthetic process;	GO:0030479|actin cortical patch;GO:0005739|mitochondrion;GO:0000148|1,3-beta-D-glucan synthase complex;GO:0005628|prospore membrane;	K00706	E2.4.1.34	path:ko00500;path:ko04011	m.213649|c372068_g1_i1:320-679(-)	5prime_partial	_
c431498_g1	9	11	17	0	0	0	0.999	1.233	1.731	0	0	0	1.34	0	-3.85	1.04E-02	4.94E-02	yes	down	c431498_g1_i1	513	gi|302922417|ref|XP_003053461.1|	protein arginine N-methyltransferase [Nectria haematococca mpVI 77-13-4]	6.00E-29	98%	_	_	_	_	_	_	_	_	_	GO:0008168|methyltransferase activity;	GO:0006479|protein methylation;	_	K11434	PRMT1	path:ko04068;path:ko04922	_	_	_
